# Supplementary material for: Congenital hypothyroidism impairs spine growth of dentate granule cells by downregulation of CaMKIV
Source: Cell Death Discov. 2021 Jun 14;7:143. doi: 10.1038/s41420-021-00530-z (PMC8203692; doi:10.1038/s41420-021-00530-z)
Supplement: Supplementary file 1 — tableS1 [file 41420_2021_530_MOESM1_ESM.xlsx]

## Sheet: fpkm
name	C1a	C1b	C1c	C7a	C7b	C7c	C21a	C21b	C21c	D1a	D1b	D1c	D7a	D7b	D7c	D21a	D21b	D21c	GeneName	Biotype	Position	NR:Seq-id	NR:Score	NR:Evalue	NR:Description	NT:Seq-id	NT:Score	NT:Evalue	NT:Description	Uniprot:UniProtKB-AC	Uniprot:Score	Uniprot:Evalue	Uniprot:Description	COG:gene	COG:Score	COG:Eval	COG:num	Pfam:pfam_ID	Pfam:pfam_Name	Pfam:pfam_Description	GO:biological_process	GO:cellular_component	GO:molecular_function	KEGG:KO	KEGG:Description
ENSRNOG00000001633	51.1605	39.6726	45.3029	40.6641	35.9615	40.7039	26.6813	30.376	29.2882	38.0841	42.5983	34.5594	36.8394	39.877	40.8429	34.6021	26.7701	29.2117	Tfg	protein_coding	chr11:46179940-46206721:+	gi|58865858|ref|NP_001012144.1|	1281	3e-168	protein TFG [Rattus norvegicus]	gi|67968364|dbj|AB218900.1|	1670	0	Rattus norvegicus TFG mRNA for TRK-fused gene protein, complete cds	Q92734	103	2e-22	Protein TFG	.	.	.	.	pfam00564	PB1	PB1 domain.	GO:0048208|COPII vesicle coating;GO:0043123|positive regulation of I-kappaB kinase/NF-kappaB signaling;	GO:0005737|cytoplasm;GO:0005829|cytosol;GO:0070062|extracellular exosome;GO:0000139|Golgi membrane;	GO:0042802|identical protein binding;GO:0004871|signal transducer activity;	K09292	TFG; protein TFG
ENSRNOG00000001632	5.83494	7.68044	6.72276	5.26524	5.43011	5.77694	4.42267	5.16524	4.70999	7.47545	6.72124	6.9456	5.74663	5.37449	5.3812	4.97318	5.56982	4.5088	Brwd1	protein_coding	chr11:36337635-36430413:-	gi|564376422|ref|XP_006248248.1|	11313	0	PREDICTED: bromodomain and WD repeat-containing protein 1 isoform X4 [Rattus norvegicus]	gi|672070780|ref|XM_006248186.2|	8895	0	PREDICTED: Rattus norvegicus bromodomain and WD repeat domain containing 1 (Brwd1), transcript variant X4, mRNA	Q921C3	3930	0	Bromodomain and WD repeat-containing protein 1	all0283_3	132	4e-30	COG2319	pfam00439	Bromodomain	Bromodomain. Bromodomains are 110 amino acid long domains, that are found in many chromatin associated proteins. Bromodomains can interact specifically with acetylated lysine.	GO:0007010|cytoskeleton organization;GO:0008360|regulation of cell shape;GO:0006357|regulation of transcription from RNA polymerase II promoter;GO:0006351|transcription, DNA-templated;	GO:0005737|cytoplasm;GO:0005730|nucleolus;GO:0005634|nucleus;	.	K11798	BRWD1_3; bromodomain and WD repeat domain containing protein 1/3
ENSRNOG00000019873	6.27769	7.98116	6.31259	5.16988	3.45465	4.79933	4.11673	5.02517	4.68015	10.5133	8.78614	9.62677	6.88109	5.9002	5.68811	5.27975	4.63877	4.5002	Eml3	protein_coding	chr1:225129097-225140428:+	gi|564298823|ref|XP_006223697.1|	4224	0	PREDICTED: echinoderm microtubule-associated protein-like 3 isoform X2 [Rattus norvegicus]	gi|564298822|ref|XM_006223635.1|	3071	0	PREDICTED: Rattus norvegicus echinoderm microtubule-associated protein-like 3-like (LOC102551660), transcript variant X2, mRNA	Q8VC03	1595	0	Echinoderm microtubule-associated protein-like 3	.	.	.	.	pfam03451	HELP	HELP motif. The founding member of the EMAP protein family is the 75 kDa Echinoderm Microtubule-Associated Protein, so-named for its abundance in sea urchin, sand dollar and starfish eggs. The Hydrophobic EMAP-Like Protein (HELP) motif was identified initially in the human EMAP-Like Protein 2 (EML2) and subsequently in the entire EMAP Protein family. The HELP motif is approximately 60-70 amino ac…	.	GO:0005737|cytoplasm;GO:0005874|microtubule;	.	K18596	EML3; echinoderm microtubule-associated protein-like 3
ENSRNOG00000019875	187.564	166.242	177.027	142.379	146.66	138.725	118.536	111.692	105.768	183.847	175.839	175.75	157.62	143.866	156.457	125.226	128.298	135.913	Matr3	protein_coding	chr18:28361283-28390717:+	gi|61889073|ref|NP_062022.2|	3765	0	matrin-3 [Rattus norvegicus]	gi|60458500|dbj|AB205483.1|	4516	0	Rattus norvegicus P130/MAT3 mRNA for nuclear scaffold protein P130/MAT3, complete cds	P43244	1449	0	Matrin-3	.	.	.	.	pfam13893	RRM_5	RNA recognition motif. (a.k.a. RRM, RBD, or RNP domain). The RRM motif is probably diagnostic of an RNA binding protein. RRMs are found in a variety of RNA binding proteins, including various hnRNP proteins, proteins implicated in regulation of alternative splicing, and protein components of snRNPs. The motif also appears in a few single stranded DNA binding proteins.	.	GO:0005737|cytoplasm;GO:0016363|nuclear matrix;GO:0005634|nucleus;	GO:0000166|nucleotide binding;GO:0003723|RNA binding;GO:0008270|zinc ion binding;	K13213	MATR3; matrin 3
ENSRNOG00000001634	0	0	0	0	0	0	0	0.0254075	0	0	0	0	0	0	0	0	0	0	Adgrg7	protein_coding	chr11:46793777-46856291:+	gi|157819479|ref|NP_001100568.1|	3874	0	probable G-protein coupled receptor 128 [Rattus norvegicus]	gi|157819478|ref|NM_001107098.1|	2736	0	Rattus norvegicus adhesion G protein-coupled receptor G7 (Adgrg7), mRNA	Q8BM96	1222	0	Adhesion G-protein coupled receptor G7	.	.	.	.	pfam00002	7tm_2	7 transmembrane receptor (Secretin family). This family is known as Family B, the secretin-receptor family or family 2 of the G-protein-coupled receptors (GCPRs).They have been described in many animal species, but not in plants, fungi or prokaryotes. Three distinct sub-families are recognized. Subfamily B1 contains classical hormone receptors, such as receptors for secretin and glucagon, that ar…	GO:0007166|cell surface receptor signaling pathway;	GO:0016021|integral component of membrane;	GO:0004930|G-protein coupled receptor activity;	K08464	GPR128; G protein-coupled receptor 128
ENSRNOG00000019879	0.120359	0	0	0	0	0	0	0.245636	0.237323	0	0	0.135318	0	0	0.334251	0.117405	0	0	Sycn	protein_coding	chr1:85218803-85220237:-	gi|20806121|ref|NP_620786.1|	641	2e-82	syncollin precursor [Rattus norvegicus]	gi|3366637|gb|AF012887.1|AF012887	563	0	Rattus norvegicus sip9 mRNA, partial cds	O35775	243	6e-81	Syncollin	.	.	.	.	pfam15138	Syncollin	Syncollin. This family has a role in zymogen granule exocytosis.	GO:0006887|exocytosis;GO:0017158|regulation of calcium ion-dependent exocytosis;	GO:0030667|secretory granule membrane;GO:0030658|transport vesicle membrane;	.	.	.
ENSRNOG00000004036	29.6124	29.8411	29.9973	23.1947	24.9831	21.9125	16.106	17.0281	15.6197	29.6537	31.1685	30.2565	22.7277	19.8121	23.0818	15.1956	17.3118	16.3838	Snx12	protein_coding	chrX:70989822-71127278:-	gi|564399554|ref|XP_006257140.1|	1022	7e-139	PREDICTED: sorting nexin-12 isoform X1 [Rattus norvegicus]	gi|589936879|ref|XM_006981143.1|	1642	0	PREDICTED: Peromyscus maniculatus bairdii sorting nexin 12 (Snx12), transcript variant X3, mRNA	O70493	200	5e-63	Sorting nexin-12	SPBC887.06c	126	5e-34	COG5391	pfam00787	PX	PX domain. PX domains bind to phosphoinositides.	GO:0006897|endocytosis;GO:2000642|negative regulation of early endosome to late endosome transport;GO:0010629|negative regulation of gene expression;GO:0042177|negative regulation of protein catabolic process;GO:0010955|negative regulation of protein processing;GO:0051224|negative regulation of protein transport;GO:0015031|protein transport;GO:0030100|regulation of endocytosis;GO:0016050|vesicle …	GO:0005769|early endosome;GO:0005768|endosome;GO:0070062|extracellular exosome;GO:0019898|extrinsic component of membrane;	GO:0019899|enzyme binding;GO:0035091|phosphatidylinositol binding;	K17918	SNX3_12; sorting nexin-3/12
ENSRNOG00000009005	1.32278	3.1969	2.39525	2.05992	1.73925	2.21741	0.740527	1.03831	0.785818	4.72983	4.50635	3.77517	3.5799	2.6396	2.22923	1.47228	2.01065	1.89871	Slco2a1	protein_coding	chr8:111495331-111577833:+	gi|347800740|ref|NP_073158.2|	3170	0	solute carrier organic anion transporter family member 2A1 [Rattus norvegicus]	gi|564365214|ref|XM_006243655.1|	3695	0	PREDICTED: Rattus norvegicus solute carrier organic anion transporter family, member 2a1 (Slco2a1), transcript variant X1, mRNA	Q00910	1186	0	Solute carrier organic anion transporter family member 2A1	.	.	.	.	pfam03137	OATP	Organic Anion Transporter Polypeptide (OATP) family. This family consists of several eukaryotic Organic-Anion-Transporting Polypeptides (OATPs). Several have been identified mostly in human and rat. Different OATPs vary in tissue distribution and substrate specificity. Since the numbering of different OATPs in particular species was based originally on the order of discovery, similarly numbered O…	GO:0043252|sodium-independent organic anion transport;	GO:0005887|integral component of plasma membrane;	GO:0015132|prostaglandin transmembrane transporter activity;GO:0015347|sodium-independent organic anion transmembrane transporter activity;	.	.
ENSRNOG00000009006	88.8651	79.6174	86.0601	88.2121	85.7376	83.8489	73.002	75.8306	69.0589	82.3373	80.0718	76.5432	77.0254	78.8503	82.2245	73.3657	74.0986	75.994	Ccdc47	protein_coding	chr10:94388430-94406949:-	gi|62078677|ref|NP_001013996.1|	2135	0	coiled-coil domain-containing protein 47 precursor [Rattus norvegicus]	gi|62078676|ref|NM_001013974.1|	3258	0	Rattus norvegicus coiled-coil domain containing 47 (Ccdc47), mRNA	Q5U2X6	827	0	Coiled-coil domain-containing protein 47	.	.	.	.	pfam07946	DUF1682	Protein of unknown function (DUF1682). The members of this family are all hypothetical eukaryotic proteins of unknown function. One member is described as being an adipocyte-specific protein, but no evidence of this was found.	GO:0055074|calcium ion homeostasis;GO:0007029|endoplasmic reticulum organization;GO:0006983|ER overload response;GO:0030433|ER-associated ubiquitin-dependent protein catabolic process;GO:0001649|osteoblast differentiation;GO:0009791|post-embryonic development;	GO:0005783|endoplasmic reticulum;GO:0016021|integral component of membrane;GO:0005791|rough endoplasmic reticulum;	GO:0005509|calcium ion binding;GO:0044822|poly(A) RNA binding;	.	.
ENSRNOG00000004035	27.0355	25.7765	25.0612	19.5168	20.2109	19.866	13.9454	14.0875	14.2183	24.8021	25.75	23.7901	20.8079	18.0523	21.5658	15.7511	16.1101	15.0195	Krr1	protein_coding	chr7:54756043-54767471:+	gi|157823697|ref|NP_001101564.1|	1619	0	KRR1 small subunit processome component homolog [Rattus norvegicus]	gi|157952198|ref|NM_001108094.2|	1658	0	Rattus norvegicus KRR1, small subunit (SSU) processome component, homolog (yeast) (Krr1), mRNA	Q8BGA5	606	0	KRR1 small subunit processome component homolog	YCL059c	339	5e-111	COG1094	pfam00013	KH_1	KH domain. KH motifs bind RNA in vitro. Autoantibodies to Nova, a KH domain protein, cause paraneoplastic opsoclonus ataxia.	GO:0000462|maturation of SSU-rRNA from tricistronic rRNA transcript (SSU-rRNA, 5.8S rRNA, LSU-rRNA);	GO:0005737|cytoplasm;GO:0045171|intercellular bridge;GO:0016020|membrane;GO:0005730|nucleolus;GO:0005634|nucleus;GO:0032040|small-subunit processome;	GO:0044822|poly(A) RNA binding;	K06961	KRR1; ribosomal RNA assembly protein
ENSRNOG00000004032	10.484	14.561	12.8049	10.9209	12.0797	11.6738	15.3526	13.0123	12.9547	15.7221	13.6276	14.389	12.2221	13.8778	10.8985	13.0145	15.4714	15.3089	Tmem94	protein_coding	chr10:104320743-104343396:+	gi|28972091|dbj|BAC65499.1|	6393	0	mKIAA0195 protein [Mus musculus]	gi|28972090|dbj|AK122217.1|	3551	0	Mus musculus mRNA for mKIAA0195 protein	Q7TSH8	2397	0	Transmembrane protein 94	.	.	.	.	pfam09786	CytochromB561_N	Cytochrome B561, N terminal. Members of this family are found in the N terminal region of cytochrome B561, as well as in various other putative uncharacterized proteins.	.	GO:0016021|integral component of membrane;GO:0005654|nucleoplasm;	.	.	.
ENSRNOG00000004033	28.0456	33.827	28.0653	23.3197	23.4406	21.4478	17.9109	17.63	12.7486	29.0825	29.0884	27.9451	23.3816	22.904	22.2957	12.8434	15.4895	22.2692	Sema6a	protein_coding	chr18:41333551-41389510:-	gi|564320606|ref|XP_006222634.1|	5391	0	PREDICTED: semaphorin-6A isoform X2 [Rattus norvegicus]	gi|672083609|ref|XM_006254703.2|	3096	0	PREDICTED: Rattus norvegicus sema domain, transmembrane domain (TM), and cytoplasmic domain, (semaphorin) 6A (Sema6a), transcript variant X3, mRNA	O35464	1176	0	Semaphorin-6A	.	.	.	.	pfam01403	Sema	Sema domain. The Sema domain occurs in semaphorins, which are a large family of secreted and transmembrane proteins, some of which function as repellent signals during axon guidance. Sema domains also occur in the hepatocyte growth factor receptor and human plexin A-3.	GO:0006915|apoptotic process;GO:0007411|axon guidance;GO:0007166|cell surface receptor signaling pathway;GO:0051642|centrosome localization;GO:0048843|negative regulation of axon extension involved in axon guidance;GO:0001755|neural crest cell migration;GO:0001764|neuron migration;GO:2001224|positive regulation of neuron migration;GO:0071526|semaphorin-plexin signaling pathway;	GO:0030424|axon;GO:0005887|integral component of plasma membrane;GO:0016020|membrane;GO:0005886|plasma membrane;	GO:0045499|chemorepellent activity;GO:0030215|semaphorin receptor binding;GO:0004888|transmembrane signaling receptor activity;	K06842	SEMA6; semaphorin 6
ENSRNOG00000004030	0.334141	0.380984	0	0.0412472	0.039663	0	0	0	0	0.366581	0.502584	0.328713	0	0	0.115994	0	0	0	Nphs2	protein_coding	chr13:73929136-73941522:+	gi|30172987|sp|Q8K4G9.2|PODO_RAT	1757	0	RecName: Full=Podocin	gi|51858887|gb|BC081687.1|	1625	0	Rattus norvegicus cDNA clone IMAGE:7106269, containing frame-shift errors	Q8K4G9	681	0	Podocin	AF1420	178	1e-50	COG0330	pfam01145	Band_7	SPFH domain / Band 7 family. This family has been called SPFH, Band 7 or PHB domain. Recent phylogenetic analysis has shown this domain to be a slipin or Stomatin-like integral membrane domain conserved from protozoa to mammals.	GO:0031532|actin cytoskeleton reorganization;GO:0007588|excretion;GO:0072249|metanephric glomerular visceral epithelial cell development;	GO:0070062|extracellular exosome;GO:0005887|integral component of plasma membrane;GO:0031235|intrinsic component of the cytoplasmic side of the plasma membrane;GO:0045121|membrane raft;GO:0043234|protein complex;GO:0036057|slit diaphragm;	.	K18268	NPHS2; podocin
ENSRNOG00000009008	9.11824	8.89963	9.76979	10.1193	11.5126	10.5079	9.5147	8.75107	8.38264	7.73403	9.02561	8.04304	9.51615	11.221	9.89288	7.56461	9.92202	9.76365	Rab39a	protein_coding	chr8:58272098-58293102:-	gi|157822741|ref|NP_001101618.1|	1160	3e-144	ras-related protein Rab-39A [Rattus norvegicus]	gi|133891651|ref|NM_175562.3|	1098	0	Mus musculus RAB39, member RAS oncogene family (Rab39), mRNA	Q8BHD0	439	2e-141	Ras-related protein Rab-39A	.	.	.	.	pfam00071	Ras	Ras family. Includes sub-families Ras, Rab, Rac, Ral, Ran, Rap Ypt1 and more. Shares P-loop motif with GTP_EFTU, arf and myosin_head. See pfam00009 pfam00025, pfam00063. As regards Rab GTPases, these are important regulators of vesicle formation, motility and fusion. They share a fold in common with all Ras GTPases: this is a six-stranded beta-sheet surrounded by five alpha-helices.	GO:0006914|autophagy;GO:0090383|phagosome acidification;GO:0090385|phagosome-lysosome fusion;GO:0015031|protein transport;GO:0007264|small GTPase mediated signal transduction;	GO:0005794|Golgi apparatus;GO:0005764|lysosome;GO:0045335|phagocytic vesicle;GO:0030670|phagocytic vesicle membrane;GO:0005886|plasma membrane;	GO:0005525|GTP binding;	K07924	RAB39A; Ras-related protein Rab-39A
ENSRNOG00000011439	5.03757	7.83442	5.42187	6.80461	6.54327	5.33786	6.40727	4.81552	4.50984	5.449	5.05136	5.63115	4.53344	4.73444	4.55612	3.38893	5.35153	6.23356	Grk5	protein_coding	chr1:282265370-282462605:+	gi|564334540|ref|XP_006231748.1|	2929	0	PREDICTED: G protein-coupled receptor kinase 5 isoform X1 [Rattus norvegicus]	gi|564334539|ref|XM_006231686.1|	2352	0	PREDICTED: Rattus norvegicus G protein-coupled receptor kinase 5 (Grk5), transcript variant X1, mRNA	Q62833	1130	0	G protein-coupled receptor kinase 5	.	.	.	.	pfam00069	Pkinase	Protein kinase domain.	GO:0006915|apoptotic process;GO:0002029|desensitization of G-protein coupled receptor protein signaling pathway;GO:0043066|negative regulation of apoptotic process;GO:0046777|protein autophosphorylation;GO:0008277|regulation of G-protein coupled receptor protein signaling pathway;GO:0042493|response to drug;GO:0016055|Wnt signaling pathway;	GO:0005737|cytoplasm;GO:0005634|nucleus;GO:0005886|plasma membrane;	GO:0005524|ATP binding;GO:0004703|G-protein coupled receptor kinase activity;GO:0008289|lipid binding;GO:0004674|protein serine/threonine kinase activity;	K08291	GRK4_5_6; G protein-coupled receptor kinase [EC:2.7.11.16]
ENSRNOG00000011431	9.82068	8.32337	10.9925	13.0652	14.7218	13.3528	9.23555	8.05209	6.27863	10.4552	6.8589	7.59393	12.6655	10.9842	10.5004	6.83966	9.60857	9.89021	Mfhas1	protein_coding	chr16:60128201-60208462:-	gi|157823447|ref|NP_001100786.1|	5058	0	malignant fibrous histiocytoma-amplified sequence 1 [Rattus norvegicus]	gi|672080318|ref|XM_006253225.2|	3177	0	PREDICTED: Rattus norvegicus malignant fibrous histiocytoma amplified sequence 1 (Mfhas1), transcript variant X2, mRNA	Q3V1N1	1923	0	Malignant fibrous histiocytoma-amplified sequence 1 homolog	alr0124_1	134	2e-32	COG4886	pfam13855	LRR_8	Leucine rich repeat.	GO:0007264|small GTPase mediated signal transduction;	GO:0005622|intracellular;	GO:0005525|GTP binding;	.	.
ENSRNOG00000011435	5.31545	4.98063	5.2726	4.60544	5.14285	4.92935	2.31411	2.68644	3.11463	5.20801	5.48085	3.29814	5.88913	4.52006	5.59365	3.71756	3.6983	4.67865	Osbpl10	protein_coding	chr8:123126667-123293562:+	gi|109484027|ref|XP_243980.4|	3253	0	PREDICTED: oxysterol-binding protein-related protein 10 isoform X2 [Rattus norvegicus]	gi|672063525|ref|XM_006244025.2|	2717	0	PREDICTED: Rattus norvegicus oxysterol binding protein-like 10 (Osbpl10), transcript variant X4, mRNA	S4R1M9	1232	0	Oxysterol-binding protein-related protein 10	.	.	.	.	pfam01237	Oxysterol_BP	Oxysterol-binding protein.	GO:0006629|lipid metabolic process;GO:0006869|lipid transport;	GO:0005737|cytoplasm;GO:0005856|cytoskeleton;	GO:0015485|cholesterol binding;GO:0001786|phosphatidylserine binding;	.	.
ENSRNOG00000055279	0	0	0.226981	0	0	0	0	0	0	0	0	0.243918	0	0	0	0	0	0	AC133821.1	lincRNA	chr5:154363444-154372486:-	.	.	.	.	.	.	.	.	.	.	.	.	.	.	.	.	pfam10759	DUF2587	Protein of unknown function (DUF2587). This is a bacterial family of proteins with no known function.	.	.	.	.	.
ENSRNOG00000059917	0	2.70756	0	0.65955	0	0	0	0	0	1.3026	0	0	1.3238	0	0	0	0	0	U6	snRNA	chr5:173170909-173171010:-	.	.	.	.	gi|115430115|gb|AC143915.2|	41	3e-11	Rhesus Macaque BAC CH250-271I18 () complete sequence	.	.	.	.	.	.	.	.	pfam14968	CCDC84	Coiled coil protein 84. The function of this coiled-coil domain-containing family is not known. It is found in eukaryotes.	.	.	.	.	.
ENSRNOG00000060289	0	0	0	0.211554	0	0	0	0	0	0	0	0	0	0	0	0	0	0	7SK	misc_RNA	chrX:23467547-23467864:-	gi|432119850|gb|ELK38641.1|	380	2e-44	Nuclear prelamin A recognition factor [Myotis davidii]	gi|672032353|ref|XR_589710.1|	292	4e-150	PREDICTED: Rattus norvegicus similar to 60S ribosomal protein L32 (LOC680959), misc_RNA	.	.	.	.	.	.	.	.	pfam15356	SPR1	Psoriasis susceptibility locus 2. SPR1 is psoriasis susceptibility locus 2 protein family.	.	.	.	.	.
ENSRNOG00000009004	0.187151	0.151742	0.0783208	0.258747	0.213265	0.246467	0	0.07639	0.0738048	0.0365015	0.150131	0	0.185478	0.0737465	0.0692989	0.109535	0.139773	0.286546	Lrriq4	protein_coding	chr2:116347336-116374584:-	gi|672042296|ref|XP_008759192.1|	2652	0	PREDICTED: leucine-rich repeat and IQ domain-containing protein 4 isoform X2 [Rattus norvegicus]	gi|672042295|ref|XM_008760970.1|	1746	0	PREDICTED: Rattus norvegicus leucine-rich repeats and IQ motif containing 4 (Lrriq4), transcript variant X2, mRNA	A6H6A4	843	0	Leucine-rich repeat and IQ domain-containing protein 4	alr0124_1	162	8e-43	COG4886	pfam13855	LRR_8	Leucine rich repeat.	.	GO:0005737|cytoplasm;GO:0005769|early endosome;GO:0070062|extracellular exosome;GO:0005634|nucleus;GO:0005886|plasma membrane;	GO:0004725|protein tyrosine phosphatase activity;	.	.
ENSRNOG00000056915	0.0276324	0.0186703	0.0674558	0.018192	0.0612267	0.0259931	0.00914099	0.018798	0.0090809	0.0269467	0.055416	0.0310669	0.0273853	0.0544424	0.051159	0.00898477	0.0343952	0	Ptprq	protein_coding	chr7:49763657-50034932:-	gi|149067034|gb|EDM16767.1|	12048	0	rCG49085 [Rattus norvegicus]	gi|12621077|ref|NM_022925.1|	7340	0	Rattus norvegicus protein tyrosine phosphatase, receptor type, Q (Ptprq), mRNA	O88488	4628	0	Phosphatidylinositol phosphatase PTPRQ	SPAC11E3.09	145	3e-36	COG5599	pfam00102	Y_phosphatase	Protein-tyrosine phosphatase.	GO:0030154|cell differentiation;GO:0042472|inner ear morphogenesis;GO:0046856|phosphatidylinositol dephosphorylation;GO:0045598|regulation of fat cell differentiation;	GO:0016021|integral component of membrane;GO:0005886|plasma membrane;	GO:0004725|protein tyrosine phosphatase activity;	K16910	PTPRQ; receptor-type tyrosine-protein phosphatase Q [EC:3.1.3.48]
ENSRNOG00000058374	0	0	0	0	0	0	0	0.649672	0	0	0	0.715796	0	0	0	0	0	0	U6	snRNA	chr15:19833977-19834083:+	gi|537152882|gb|ERE72362.1|	173	3e-14	membralin-like protein [Cricetulus griseus]	gi|937346457|ref|NG_043110.1|	92	2e-39	Homo sapiens RNA, U6 small nuclear 16, pseudogene (RNU6-16P) on chromosome 11	.	.	.	.	.	.	.	.	pfam04408	HA2	Helicase associated domain (HA2). This presumed domain is about 90 amino acid residues in length. It is found is a diverse set of RNA helicases. Its function is unknown, however it seems likely to be involved in nucleic acid binding.	.	.	.	.	.
ENSRNOG00000036633	0.118269	0.119866	0.247472	0.116795	0	0	0	0	0	0	0	0.132969	0	0	0	0	0.110411	0	AABR07006255.1	pseudogene	chr1:226038411-226038987:+	gi|57527534|ref|NP_001009707.1|	942	3e-127	UPF0462 protein C4orf33 homolog [Rattus norvegicus]	gi|672042138|ref|XR_351653.2|	503	0	PREDICTED: Rattus norvegicus similar to protein C33A12.3 (RGD1359508), transcript variant X5, misc_RNA	Q5M845	367	1e-128	UPF0462 protein C4orf33 homolog	.	.	.	.	pfam06984	MRP-L47	Mitochondrial 39-S ribosomal protein L47 (MRP-L47). This family represents the N-terminal region (approximately 8 residues) of the eukaryotic mitochondrial 39-S ribosomal protein L47 (MRP-L47). Mitochondrial ribosomal proteins (MRPs) are the counterparts of the cytoplasmic ribosomal proteins, in that they fulfil similar functions in protein biosynthesis. However, they are distinct in number, feat…	GO:0007193|adenylate cyclase-inhibiting G-protein coupled receptor signaling pathway;GO:0019722|calcium-mediated signaling;GO:0007268|synaptic transmission;GO:0006935|chemotaxis;GO:0007186|G-protein coupled receptor signaling pathway;GO:0007187|G-protein coupled receptor signaling pathway, coupled to cyclic nucleotide second messenger;GO:2000255|negative regulation of male germ cell proliferation…	GO:0005887|integral component of plasma membrane;GO:0005622|intracellular;GO:0043005|neuron projection;	GO:0004930|G-protein coupled receptor activity;GO:0042923|neuropeptide binding;GO:0004956|prostaglandin D receptor activity;GO:0004958|prostaglandin F receptor activity;GO:0001785|prostaglandin J receptor activity;	.	.
ENSRNOG00000052498	10.8693	12.8521	15.2505	17.349	15.6425	18.309	18.5636	17.8409	19.6877	14.0096	15.6305	12.7887	21.0015	20.1286	16.8867	18.9861	19.5077	18.6658	Grb14	protein_coding	chr3:50937669-51054378:-	gi|149022123|gb|EDL79017.1|	2852	0	rCG26210 [Rattus norvegicus]	gi|13928857|ref|NM_031623.1|	1588	0	Rattus norvegicus growth factor receptor bound protein 14 (Grb14), mRNA	O88900	1100	0	Growth factor receptor-bound protein 14	.	.	.	.	pfam08947	BPS	BPS (Between PH and SH2). The BPS (Between PH and SH2) domain, comprised of 2 beta strands and a C-terminal helix, is an approximately 45 residue region found in the adaptor proteins Grb7/10/14 that mediates inhibition of the tyrosine kinase domain of the insulin receptor by binding of the N-terminal portion of the BPS domain to the substrate peptide groove of the kinase, acting as a pseudosubstr…	GO:0008286|insulin receptor signaling pathway;GO:0035556|intracellular signal transduction;GO:0046627|negative regulation of insulin receptor signaling pathway;	GO:0005737|cytoplasm;GO:0005768|endosome;GO:0010008|endosome membrane;GO:0005794|Golgi apparatus;GO:0005886|plasma membrane;	GO:0051219|phosphoprotein binding;	.	.
ENSRNOG00000055729	0	0	0	0	0	0	0	0	0	0	0	0	0	0	0	0.0261516	0	0	LOC102551695	lincRNA	chr1:278513191-278525218:-	.	.	.	.	gi|672040912|ref|XR_351197.2|	2232	0	PREDICTED: Rattus norvegicus uncharacterized LOC102551695 (LOC102551695), transcript variant X4, ncRNA	.	.	.	.	.	.	.	.	pfam15087	DUF4551	Protein of unknown function (DUF4551). This family of proteins is functionally uncharacterized. This family of proteins is found in metazoa. This family includes human protein C12orf56.	.	.	.	.	.
ENSRNOG00000001582	5.1385	4.82495	5.51438	3.52601	4.00054	4.03397	1.1999	1.8892	1.13613	5.13996	3.20141	4.12049	4.06281	2.73574	3.42766	0.939827	2.45145	2.00666	Bach1	protein_coding	chr11:27364916-27398842:+	gi|157819803|ref|NP_001100583.1|	3679	0	transcription regulator protein BACH1 [Rattus norvegicus]	gi|157819802|ref|NM_001107113.1|	3232	0	Rattus norvegicus BTB and CNC homology 1, basic leucine zipper transcription factor 1 (Bach1), mRNA	P97302	1308	0	Transcription regulator protein BACH1	.	.	.	.	pfam00651	BTB	BTB/POZ domain. The BTB (for BR-C, ttk and bab) or POZ (for Pox virus and Zinc finger) domain is present near the N-terminus of a fraction of zinc finger (pfam00096) proteins and in proteins that contain the pfam01344 motif such as Kelch and a family of pox virus proteins. The BTB/POZ domain mediates homomeric dimerization and in some instances heteromeric dimerization. The structure of the dimer…	GO:0006310|DNA recombination;GO:0006281|DNA repair;GO:0006302|double-strand break repair;GO:0000122|negative regulation of transcription from RNA polymerase II promoter;GO:0045944|positive regulation of transcription from RNA polymerase II promoter;GO:0016567|protein ubiquitination;GO:0061418|regulation of transcription from RNA polymerase II promoter in response to hypoxia;GO:0000083|regulation …	GO:0031463|Cul3-RING ubiquitin ligase complex;GO:0005737|cytoplasm;GO:0005829|cytosol;GO:0005634|nucleus;	GO:0003677|DNA binding;GO:0000980|RNA polymerase II distal enhancer sequence-specific DNA binding;GO:0003700|transcription factor activity, sequence-specific DNA binding;GO:0001205|transcriptional activator activity, RNA polymerase II distal enhancer sequence-specific binding;GO:0001078|transcriptional repressor activity, RNA polymerase II core promoter proximal region sequence-specific binding;G…	K09042	BACH; transcription regulator BACH
ENSRNOG00000001585	9.31846	7.43671	9.71316	7.26322	7.7285	7.45323	8.39315	8.12911	6.64831	9.54077	7.04684	5.52882	8.9108	7.32178	7.25493	7.89687	8.81188	8.29905	Nrip1	protein_coding	chr11:14658225-14741563:-	gi|281371427|ref|NP_001094030.1|	5798	0	nuclear receptor-interacting protein 1 [Rattus norvegicus]	gi|281371426|ref|NM_001100560.1|	7910	0	Rattus norvegicus nuclear receptor interacting protein 1 (Nrip1), mRNA	Q8CBD1	2018	0	Nuclear receptor-interacting protein 1	.	.	.	.	pfam08505	MMR1	Mitochondrial Myo2 receptor-related protein. Myo2p, a class V myosin, is essential for mitochondrial distribution, class V being vital for organelle distribution in S. cerevisiae. It is the myosin essential for mitochondrial distribution. The established mechanism for distribution of cellular components by class V myosins is that they interact with the cargo at the C-terminal tail domain and tran…	GO:0071392|cellular response to estradiol stimulus;GO:0032922|circadian regulation of gene expression;GO:0019915|lipid storage;GO:0000122|negative regulation of transcription from RNA polymerase II promoter;GO:0001543|ovarian follicle rupture;GO:0030728|ovulation;GO:0045944|positive regulation of transcription from RNA polymerase II promoter;GO:0006357|regulation of transcription from RNA polymer…	GO:0030054|cell junction;GO:0000118|histone deacetylase complex;GO:0000790|nuclear chromatin;GO:0016607|nuclear speck;GO:0005730|nucleolus;GO:0005654|nucleoplasm;GO:0005634|nucleus;	GO:0001046|core promoter sequence-specific DNA binding;GO:0030331|estrogen receptor binding;GO:0035259|glucocorticoid receptor binding;GO:0042826|histone deacetylase binding;GO:0035257|nuclear hormone receptor binding;GO:0005102|receptor binding;GO:0042974|retinoic acid receptor binding;GO:0046965|retinoid X receptor binding;GO:0003713|transcription coactivator activity;GO:0003714|transcription c…	K17965	NRIP1; nuclear receptor-interacting protein 1
ENSRNOG00000001584	0.833308	0.844559	0.762849	0.92579	0.725377	0.653227	1.79182	2.01955	1.54042	0.94807	1.00967	0.741699	1.30761	1.33398	1.18924	1.55798	1.8152	2.8242	Map3k7cl	protein_coding	chr11:27208564-27251801:+	gi|685529255|ref|XP_009200656.1|	852	4e-108	PREDICTED: MAP3K7 C-terminal-like protein isoform X1 [Papio anubis]	gi|672070609|ref|XM_006248016.2|	1716	0	PREDICTED: Rattus norvegicus MAP3K7 C-terminal like (Map3k7cl), transcript variant X1, mRNA	P58500	249	4e-78	MAP3K7 C-terminal-like protein	.	.	.	.	pfam04111	APG6	Autophagy protein Apg6. In yeast, 15 Apg proteins coordinate the formation of autophagosomes. Autophagy is a bulk degradation process induced by starvation in eukaryotic cells. Apg6/Vps30p has two distinct functions in the autophagic process, either associated with the membrane or in a retrieval step of the carboxypeptidase Y sorting pathway.	.	GO:0005829|cytosol;GO:0005634|nucleus;	.	.	.
ENSRNOG00000009001	77.6076	93.171	75.3352	59.536	61.7011	65.1583	21.1381	20.066	24.237	77.9677	94.5319	99.005	60.8421	61.2696	58.7603	24.0469	26.4361	25.4028	Mtss1	protein_coding	chr7:98820812-98960837:-	gi|194474044|ref|NP_001124035.1|	3646	0	metastasis suppressor protein 1 [Rattus norvegicus]	gi|194474043|ref|NM_001130563.1|	4682	0	Rattus norvegicus metastasis suppressor 1 (Mtss1), mRNA	Q8R1S4	1212	0	Metastasis suppressor protein 1	.	.	.	.	pfam08397	IMD	IRSp53/MIM homology domain. The N-terminal predicted helical stretch of the insulin receptor tyrosine kinase substrate p53 (IRSp53) is an evolutionary conserved F-actin bundling domain involved in filopodium formation. The domain has been named IMD after the IRSp53 and missing in metastasis (MIM) proteins in which it occurs. Filopodium-inducing IMD activity is regulated by Cdc42 and Rac1 and is S…	GO:0007015|actin filament organization;GO:0030041|actin filament polymerization;GO:0034334|adherens junction maintenance;GO:0030282|bone mineralization;GO:0071498|cellular response to fluid shear stress;GO:2001013|epithelial cell proliferation involved in renal tubule morphogenesis;GO:0072102|glomerulus morphogenesis;GO:0001701|in utero embryonic development;GO:0010960|magnesium ion homeostasis;G…	GO:0015629|actin cytoskeleton;GO:0005912|adherens junction;GO:0005737|cytoplasm;	GO:0003779|actin binding;GO:0051015|actin filament binding;GO:0003785|actin monomer binding;GO:0042802|identical protein binding;GO:0005102|receptor binding;	.	.
ENSRNOG00000004692	0	0.0570129	0.0294269	0.0277763	0.106838	0.132291	0.0837408	0.143507	0.138651	0.0274288	0	0.0316227	0.111501	0.193957	0.18226	0.192056	0.183806	0.0807463	A1bg	protein_coding	chr7:102294797-102298522:-	gi|84028169|sp|Q9EPH1.2|A1BG_RAT	2740	0	RecName: Full=Alpha-1B-glycoprotein; AltName: Full=Alpha-1-B glycoprotein; AltName: Full=C44; AltName: Full=Liver regeneration-related protein 1; Flags: Precursor	gi|25453391|ref|NM_022258.2|	1681	0	Rattus norvegicus alpha-1-B glycoprotein (A1bg), mRNA	Q9EPH1	417	5e-139	Alpha-1B-glycoprotein	.	.	.	.	pfam13895	Ig_2	Immunoglobulin domain. This domain contains immunoglobulin-like domains.	.	GO:0005576|extracellular region;	.	.	.
ENSRNOG00000004693	27.7068	31.8731	30.0228	22.384	24.2259	19.9255	16.6025	15.0516	10.2131	49.0027	29.7362	30.6987	28.1333	23.4563	22.8718	16.3791	21.1027	18.2873	Pbx1	protein_coding	chr13:86390741-86451002:-	gi|625253724|ref|XP_007618200.1|	1592	0	PREDICTED: pre-B-cell leukemia transcription factor 1 isoform X3 [Cricetulus griseus]	gi|198442892|ref|NM_001134862.1|	2203	0	Rattus norvegicus pre-B-cell leukemia homeobox 1 (Pbx1), transcript variant 1, mRNA	P41778	615	0	Pre-B-cell leukemia transcription factor 1	.	.	.	.	pfam03792	PBC	PBC domain. The PBC domain is a member of the TALE (three-amino-acid loop extension) superclass of homeodomain proteins.	GO:0007399|nervous system development;GO:0014036|neural crest cell fate specification;GO:0045944|positive regulation of transcription from RNA polymerase II promoter;GO:0045893|positive regulation of transcription, DNA-templated;GO:0006351|transcription, DNA-templated;	GO:0005634|nucleus;GO:0005667|transcription factor complex;	GO:0043565|sequence-specific DNA binding;GO:0003700|transcription factor activity, sequence-specific DNA binding;	K09355	PBX1; pre-B-cell leukemia transcription factor 1
ENSRNOG00000004696	22.2237	20.3787	22.3142	29.7984	32.4289	26.9676	30.3766	29.4618	20.2784	15.7184	14.2034	13.6218	26.1934	25.2077	27.581	22.446	34.2366	34.4317	Arhgap5	protein_coding	chr6:73345392-73405880:+	gi|672056073|ref|XP_008762878.1|	7756	0	PREDICTED: rho GTPase-activating protein 5 isoform X1 [Rattus norvegicus]	gi|672056072|ref|XM_008764656.1|	4727	0	PREDICTED: Rattus norvegicus Rho GTPase activating protein 5 (Arhgap5), transcript variant X1, mRNA	Q13017	2902	0	Rho GTPase-activating protein 5	.	.	.	.	pfam00620	RhoGAP	RhoGAP domain. GTPase activator proteins towards Rho/Rac/Cdc42-like small GTPases.	GO:0007155|cell adhesion;GO:0030879|mammary gland development;GO:0051056|regulation of small GTPase mediated signal transduction;GO:0007266|Rho protein signal transduction;	GO:0005737|cytoplasm;GO:0005829|cytosol;GO:0005783|endoplasmic reticulum;GO:0016020|membrane;	GO:0005525|GTP binding;GO:0005096|GTPase activator activity;GO:0003924|GTPase activity;GO:0042169|SH2 domain binding;	K13709	ARHGAP5; Rho GTPase-activating protein 5
ENSRNOG00000004697	23.1677	17.4269	25.5878	35.4133	33.6021	35.7971	39.3606	44.327	43.7637	18.5552	21.7792	15.5164	32.4676	36.753	32.9028	41.7776	40.511	38.6026	Baalc	protein_coding	chr7:77763512-77837453:+	gi|21687163|ref|NP_658907.1|	763	1e-91	brain and acute leukemia cytoplasmic protein [Rattus norvegicus]	gi|269996046|gb|AC126589.5|	2657	0	Rattus norvegicus BAC CH230-121A13 (Children's Hospital Oakland Research Institute Rat (BN/SsNHsd/MCW) BAC library) complete sequence	Q920K5	298	4e-93	Brain and acute leukemia cytoplasmic protein	.	.	.	.	pfam06989	BAALC_N	BAALC N-terminus. This family represents the N-terminal region of the mammalian BAALC proteins. BAALC (brain and acute leukaemia, cytoplasmic), that is highly conserved among mammals but evidently absent from lower organisms. Two isoforms are specifically expressed in neuroectoderm-derived tissues, but not in tumors or cancer cell lines of non-neural tissue origin. It has been shown that blasts f…	.	GO:0005737|cytoplasm;GO:0016020|membrane;	.	.	.
ENSRNOG00000004695	64.9523	90.5919	88.4272	66.9671	71.0812	78.4096	74.5633	63.9797	75.0845	101.915	96.2536	115.191	80.8533	91.148	75.7378	76.2151	80.8199	71.4359	Celf5	protein_coding	chr7:11095468-11119941:+	gi|208022666|ref|NP_001129075.1|	2074	0	CUGBP Elav-like family member 5 [Rattus norvegicus]	gi|208022665|ref|NM_001135603.1|	4383	0	Rattus norvegicus CUGBP, Elav-like family member 5 (Celf5), mRNA	Q8N6W0	687	0	CUGBP Elav-like family member 5	.	.	.	.	pfam00076	RRM_1	RNA recognition motif. (a.k.a. RRM, RBD, or RNP domain). The RRM motif is probably diagnostic of an RNA binding protein. RRMs are found in a variety of RNA binding proteins, including various hnRNP proteins, proteins implicated in regulation of alternative splicing, and protein components of snRNPs. The motif also appears in a few single stranded DNA binding proteins. The RRM structure consists o…	GO:0006397|mRNA processing;	GO:0005737|cytoplasm;GO:0005634|nucleus;	GO:0000166|nucleotide binding;GO:0003723|RNA binding;	K13207	CUGBP, BRUNOL, CELF; CUG-BP- and ETR3-like factor
ENSRNOG00000004698	0.581724	0.527517	0.352355	0.27212	0.348892	0.316808	0.759626	1.15598	0.875374	0.358288	0.33771	0.172113	0.27309	0.603229	0.255082	0.358389	0.657404	0.175791	Cd244	protein_coding	chr13:89975267-89995974:+	gi|564381751|ref|XP_006250321.1|	2090	0	PREDICTED: natural killer cell receptor 2B4 isoform X2 [Rattus norvegicus]	gi|672074834|ref|XM_006250259.2|	1849	0	PREDICTED: Rattus norvegicus Cd244 molecule, natural killer cell receptor 2B4 (Cd244), transcript variant X2, mRNA	Q9JLM2	622	0	Natural killer cell receptor 2B4	.	.	.	.	pfam11465	Receptor_2B4	Natural killer cell receptor 2B4. 2B4 is a transmembrane receptor which is expressed primarily on natural killer cells. It plays a role in activating NK-mediated cytotoxicity through its interaction with CD48 on target cells in a subset of CD8 T cells. The structure of 2B4 consists of an immunoglobulin variable domain fold and contains two beta-sheets. One of the beta-sheets, the six-stranded she…	GO:0006955|immune response;	GO:0016021|integral component of membrane;	GO:0004872|receptor activity;	K06582	CD244; natural killer cell receptor 2B4
ENSRNOG00000004699	3.26966	3.83064	2.79313	3.73251	4.07342	4.43012	2.64949	3.61196	3.72631	3.21779	3.27861	3.94586	5.23225	6.88528	4.94278	4.74025	3.47248	3.07144	Fibin	protein_coding	chr3:101545208-101547478:-	gi|68163515|ref|NP_001020213.1|	1140	2e-148	fin bud initiation factor homolog precursor [Rattus norvegicus]	gi|158262034|ref|NM_001025042.2|	2271	0	Rattus norvegicus fin bud initiation factor homolog (zebrafish) (Fibin), mRNA	Q5U2T4	443	7e-150	Fin bud initiation factor homolog	.	.	.	.	pfam14197	Cep57_CLD_2	Centrosome localisation domain of PPC89. The N-terminal region of the fission yeast spindle pole body protein PPC89 has low similarity to the human Cep57 protein. The CLD or centrosome localisation domain of Cep57 and PPC89 is found at the N-terminus. This region localizes to the centrosome internally to gamma-tubulin, suggesting that it is either on both centrioles or on a centromatrix component…	.	GO:0005783|endoplasmic reticulum;GO:0005576|extracellular region;GO:0005794|Golgi apparatus;	.	.	.
ENSRNOG00000007115	1.34453	2.33603	1.60764	2.43426	1.64158	2.74033	3.27232	4.37735	3.02988	1.99797	1.09141	1.22372	1.93531	2.33369	2.37075	3.77848	3.91502	3.52291	Crebl2	protein_coding	chr4:168599331-168619764:+	gi|62543539|ref|NP_001015027.1|	531	4e-67	cAMP-responsive element-binding protein-like 2 [Rattus norvegicus]	gi|142367492|ref|NM_177687.3|	509	0	Mus musculus cAMP responsive element binding protein-like 2 (Crebl2), mRNA	Q5BJU6	209	1e-68	cAMP-responsive element-binding protein-like 2	.	.	.	.	pfam07716	bZIP_2	Basic region leucine zipper.	GO:0030154|cell differentiation;GO:0045600|positive regulation of fat cell differentiation;GO:0046326|positive regulation of glucose import;GO:0046889|positive regulation of lipid biosynthetic process;GO:0033138|positive regulation of peptidyl-serine phosphorylation;GO:0045893|positive regulation of transcription, DNA-templated;GO:0050821|protein stabilization;GO:0006351|transcription, DNA-templa…	GO:0005634|nucleus;	GO:0043565|sequence-specific DNA binding;GO:0003700|transcription factor activity, sequence-specific DNA binding;	.	.
ENSRNOG00000003569	0	0.0271501	0	0.185182	0.0254386	0	0.132927	0.19135	0.105643	0.0522475	0	0.0903541	0.106196	0.0791694	0	0.391966	0.300102	0.281982	Gabra6	protein_coding	chr10:27847439-27862868:-	gi|149052305|gb|EDM04122.1|	2177	0	gamma-aminobutyric acid (GABA-A) receptor, subunit alpha 6, isoform CRA_a [Rattus norvegicus]	gi|204213|gb|L08495.1|RATGABAAG	2058	0	Rattus norvegicus GABA-A receptor alpha-6 subunit gene, complete cds	P30191	838	0	Gamma-aminobutyric acid receptor subunit alpha-6	.	.	.	.	pfam02931	Neur_chan_LBD	Neurotransmitter-gated ion-channel ligand binding domain. This family is the extracellular ligand binding domain of these ion channels. This domain forms a pentameric arrangement in the known structure.	GO:0007214|gamma-aminobutyric acid signaling pathway;GO:0051291|protein heterooligomerization;GO:0051932|synaptic transmission, GABAergic;	GO:0030054|cell junction;GO:0034707|chloride channel complex;GO:0030425|dendrite;GO:1902711|GABA-A receptor complex;GO:0005887|integral component of plasma membrane;GO:0016020|membrane;GO:0032809|neuronal cell body membrane;GO:0045211|postsynaptic membrane;GO:0042734|presynaptic membrane;GO:0043235|receptor complex;	GO:0005254|chloride channel activity;GO:0008144|drug binding;GO:0004890|GABA-A receptor activity;GO:0005237|inhibitory extracellular ligand-gated ion channel activity;	K05175	GABRA; gamma-aminobutyric acid receptor subunit alpha
ENSRNOG00000052493	15.9437	21.0556	23.7573	18.1306	22.0223	27.7232	24.933	17.502	26.1981	16.0192	22.5276	18.197	31.8416	23.5596	25.7168	25.9207	23.6796	21.0362	AABR07068327.1	pseudogene	chr9:99054195-99054481:-	gi|74228029|dbj|BAE37989.1|	330	1e-37	unnamed protein product [Mus musculus]	gi|672065755|ref|XM_008767279.1|	269	2e-137	PREDICTED: Rattus norvegicus histone deacetylase 4 (Hdac4), transcript variant X6, mRNA	.	.	.	.	.	.	.	.	.	.	.	.	.	.	.	.
ENSRNOG00000000186	44.0649	34.9319	40.2331	61.0576	58.535	59.0394	47.566	51.6433	56.0403	33.4898	38.1858	33.3549	66.3402	61.0922	74.7744	65.4786	58.4764	59.8214	Tst	protein_coding	chr7:119616324-119623072:-	gi|57528682|ref|NP_036940.1|	1597	0	thiosulfate sulfurtransferase [Rattus norvegicus]	gi|298882732|emb|FQ211117.1|	1093	0	Rattus norvegicus TL0ABA17YD14 mRNA sequence	P24329	619	0	Thiosulfate sulfurtransferase	BMEI0931	223	4e-69	COG2897	pfam00581	Rhodanese	Rhodanese-like domain. Rhodanese has an internal duplication. This Pfam represents a single copy of this duplicated domain. The domain is found as a single copy in other proteins, including phosphatases and ubiquitin C-terminal hydrolases.	GO:0030855|epithelial cell differentiation;GO:0016226|iron-sulfur cluster assembly;GO:0035928|rRNA import into mitochondrion;GO:0051029|rRNA transport;GO:0070221|sulfide oxidation, using sulfide:quinone oxidoreductase;	GO:0070062|extracellular exosome;GO:0005615|extracellular space;GO:0005743|mitochondrial inner membrane;GO:0005759|mitochondrial matrix;	GO:0008097|5S rRNA binding;GO:0016783|sulfurtransferase activity;GO:0004792|thiosulfate sulfurtransferase activity;	K01011	TST, MPST, sseA; thiosulfate/3-mercaptopyruvate sulfurtransferase [EC:2.8.1.1 2.8.1.2]
ENSRNOG00000000187	0.265706	0.290008	0.256605	0.746817	0.62109	0.48066	0.425965	0.229422	0.322411	0.458431	0.389403	0.413628	0.95204	0.442966	0.132444	0.398748	0.267133	0.293381	Csf2rb	protein_coding	chr7:119554354-119568776:+	gi|149066007|gb|EDM15880.1|	3968	0	rCG59972 [Rattus norvegicus]	gi|19424231|ref|NM_133555.1|	2698	0	Rattus norvegicus colony stimulating factor 2 receptor beta common subunit (Csf2rb), mRNA	P26955	1202	0	Cytokine receptor common subunit beta	.	.	.	.	pfam09294	Interfer-bind	Interferon-alpha/beta receptor, fibronectin type III. Members of this family adopt a secondary structure consisting of seven beta-strands arranged in an immunoglobulin-like beta-sandwich, in a Greek-key topology. They are required for binding to interferon-alpha.	GO:0019221|cytokine-mediated signaling pathway;GO:0001558|regulation of cell growth;	GO:0016021|integral component of membrane;	GO:0004896|cytokine receptor activity;	K04738	CSF2RB, IL3RB; cytokine receptor common subunit beta
ENSRNOG00000000184	0.590596	0.85181	0.332713	0.224322	0.625549	0.555559	0.450862	0.927174	0.671847	0.708851	0.751655	0.817235	0.765412	0.514676	0.693914	0.731208	1.10271	0.847742	Tmprss6	protein_coding	chr7:119659324-119689938:-	gi|194474098|ref|NP_001124028.1|	3815	0	transmembrane protease serine 6 [Rattus norvegicus]	gi|194474097|ref|NM_001130556.1|	2999	0	Rattus norvegicus transmembrane protease, serine 6 (Tmprss6), mRNA	Q9DBI0	1412	0	Transmembrane protease serine 6	VC1200	92	9e-19	COG5640	pfam00089	Trypsin	Trypsin.	GO:0006879|cellular iron ion homeostasis;GO:0042730|fibrinolysis;GO:0055072|iron ion homeostasis;GO:0033619|membrane protein proteolysis;GO:0030514|negative regulation of BMP signaling pathway;GO:0000122|negative regulation of transcription from RNA polymerase II promoter;GO:0045892|negative regulation of transcription, DNA-templated;GO:0045944|positive regulation of transcription from RNA polyme…	GO:0005615|extracellular space;GO:0016021|integral component of membrane;GO:0005886|plasma membrane;	GO:0004252|serine-type endopeptidase activity;	K09637	TMPRSS6; transmembrane protease, serine 6 [EC:3.4.21.-]
ENSRNOG00000000185	34.8731	39.769	32.9713	28.9107	29.023	29.4343	16.7211	17.1931	21.6884	31.7152	33.5654	41.662	27.6269	30.7699	30.3133	19.2747	17.4538	16.5517	Mpst	protein_coding	chr7:119626637-119631425:+	gi|20304123|ref|NP_620198.1|	1580	0	3-mercaptopyruvate sulfurtransferase [Rattus norvegicus]	gi|298897481|emb|FQ227898.1|	1217	0	Rattus norvegicus TL0AEA11YF12 mRNA sequence	P97532	613	0	3-mercaptopyruvate sulfurtransferase	CC1425	234	1e-72	COG2897	pfam00581	Rhodanese	Rhodanese-like domain. Rhodanese has an internal duplication. This Pfam represents a single copy of this duplicated domain. The domain is found as a single copy in other proteins, including phosphatases and ubiquitin C-terminal hydrolases.	GO:0070814|hydrogen sulfide biosynthetic process;GO:0001822|kidney development;GO:0001889|liver development;GO:0021510|spinal cord development;GO:0019346|transsulfuration;	GO:0030054|cell junction;GO:0005737|cytoplasm;GO:0005829|cytosol;GO:0070062|extracellular exosome;GO:0005739|mitochondrion;GO:0043005|neuron projection;GO:0045202|synapse;	GO:0016784|3-mercaptopyruvate sulfurtransferase activity;GO:0042802|identical protein binding;GO:0004792|thiosulfate sulfurtransferase activity;	K01011	TST, MPST, sseA; thiosulfate/3-mercaptopyruvate sulfurtransferase [EC:2.8.1.1 2.8.1.2]
ENSRNOG00000003563	36.6312	29.8441	34.7032	33.6112	35.2834	33.7427	21.4687	21.807	21.25	32.8839	30.8944	32.1337	32.6135	32.6247	33.2787	23.7874	22.9369	23.4862	Blmh	protein_coding	chr10:63197364-63240332:-	gi|77681960|ref|NP_001029335.1|	2474	0	bleomycin hydrolase [Rattus norvegicus]	gi|118763713|gb|BC128701.1|	2176	0	Rattus norvegicus bleomycin hydrolase, mRNA (cDNA clone MGC:156497 IMAGE:7379958), complete cds	P70645	955	0	Bleomycin hydrolase	TP0112	354	9e-113	COG3579	pfam03051	Peptidase_C1_2	Peptidase C1-like family. This family is closely related to the Peptidase_C1 family pfam00112, containing several prokaryotic and eukaryotic aminopeptidases and bleomycin hydrolases.	GO:0043418|homocysteine catabolic process;GO:0009636|response to toxic substance;	GO:0005737|cytoplasm;	GO:0004177|aminopeptidase activity;GO:0004197|cysteine-type endopeptidase activity;GO:0008234|cysteine-type peptidase activity;	.	.
ENSRNOG00000003562	22.7307	22.0329	21.8037	30.188	27.7151	33.5913	36.9263	38.2038	40.6383	19.1991	20.4351	19.9057	24.9721	25.9353	24.5419	31.1905	30.0443	30.6863	Susd4	protein_coding	chr13:101181994-101307908:+	gi|157787028|ref|NP_001099452.1|	2296	0	sushi domain-containing protein 4 [Rattus norvegicus]	gi|672075060|ref|XM_006250373.2|	2940	0	PREDICTED: Rattus norvegicus sushi domain containing 4 (Susd4), transcript variant X5, mRNA	Q8BH32	863	0	Sushi domain-containing protein 4	.	.	.	.	pfam00084	Sushi	Sushi domain (SCR repeat).	GO:0030449|regulation of complement activation;	GO:0016021|integral component of membrane;	.	.	.
ENSRNOG00000003567	12.6977	16.0769	12.2597	9.3767	8.76612	9.74692	5.23504	6.95918	5.75783	16.7551	17.5308	12.8356	9.70885	9.94761	9.48721	7.75511	5.8039	6.70641	Ppox	protein_coding	chr13:89650094-89654244:-	gi|157787006|ref|NP_001099438.1|	2260	0	protoporphyrinogen oxidase [Rattus norvegicus]	gi|157787005|ref|NM_001105968.1|	1793	0	Rattus norvegicus protoporphyrinogen oxidase (Ppox), mRNA	P51175	799	0	Protoporphyrinogen oxidase	SPAC1F5.07c	154	1e-39	COG1232	pfam01593	Amino_oxidase	Flavin containing amine oxidoreductase. This family consists of various amine oxidases, including maze polyamine oxidase (PAO) and various flavin containing monoamine oxidases (MAO). The aligned region includes the flavin binding site of these enzymes. The family also contains phytoene dehydrogenases and related enzymes. In vertebrates MAO plays an important role regulating the intracellular leve…	GO:0006783|heme biosynthetic process;GO:0055114|oxidation-reduction process;GO:0006779|porphyrin-containing compound biosynthetic process;GO:0006782|protoporphyrinogen IX biosynthetic process;GO:0042493|response to drug;	GO:0031305|integral component of mitochondrial inner membrane;GO:0031304|intrinsic component of mitochondrial inner membrane;GO:0031966|mitochondrial membrane;GO:0005739|mitochondrion;	GO:0004729|oxygen-dependent protoporphyrinogen oxidase activity;	K00231	PPOX, hemY; oxygen-dependent protoporphyrinogen oxidase [EC:1.3.3.4]
ENSRNOG00000003566	0.1105	0.111991	0.0578037	0.109123	0.157398	0.311832	0.109662	0.0563787	0.108941	0.215515	0.166203	0.683286	0.164267	0.326566	0.153436	0.107788	0.0515788	0.105741	Apoh	protein_coding	chr10:96639924-96653938:+	gi|57528174|ref|NP_001009626.1|	1844	0	beta-2-glycoprotein 1 precursor [Rattus norvegicus]	gi|298906305|emb|FQ219138.1|	1227	0	Rattus norvegicus TL0ABA47YG21 mRNA sequence	Q01339	623	0	Beta-2-glycoprotein 1	.	.	.	.	pfam09014	Sushi_2	Beta-2-glycoprotein-1 fifth domain. The fifth domain of beta-2-glycoprotein-1 (b2GP-1) is composed of four well-defined anti-parallel beta-strands and two short alpha-helices, as well as a long highly flexible loop. It plays an important role in the binding of b2GP-1 to negatively charged compounds and subsequent capture for binding of anti-b2GP-1 antibodies.	GO:0007597|blood coagulation, intrinsic pathway;GO:0016525|negative regulation of angiogenesis;GO:0030195|negative regulation of blood coagulation;GO:0010596|negative regulation of endothelial cell migration;GO:0001937|negative regulation of endothelial cell proliferation;GO:0051918|negative regulation of fibrinolysis;GO:0033033|negative regulation of myeloid cell apoptotic process;GO:0034392|neg…	GO:0009986|cell surface;GO:0042627|chylomicron;GO:0070062|extracellular exosome;GO:0031012|extracellular matrix;GO:0005615|extracellular space;GO:0034364|high-density lipoprotein particle;GO:0034361|very-low-density lipoprotein particle;	GO:0001948|glycoprotein binding;GO:0008201|heparin binding;GO:0042802|identical protein binding;GO:0008289|lipid binding;GO:0060230|lipoprotein lipase activator activity;GO:0005543|phospholipid binding;	K17305	APOH, B2G1; beta-2-glycoprotein 1
ENSRNOG00000053322	0.423124	0	0	0	0	0	0	0.43177	0	0	0	0	0	0	0	0	0	0	U1	snRNA	chr9:13654523-13654683:-	gi|65183|emb|CAA26420.1|	125	1e-07	unnamed protein product [Xenopus laevis]	.	.	.	.	.	.	.	.	.	.	.	.	pfam13832	zf-HC5HC2H_2	PHD-zinc-finger like domain.	.	.	.	.	.
ENSRNOG00000053321	0	3.28775	0	1.28141	0	0	0	0	0	0.632692	1.30113	0	0	0	0	0	0	0	AABR07070720.1	protein_coding	chr8:81752705-81754392:+	gi|22169847|gb|AAH23444.1|	164	3e-14	Onecut1 protein [Mus musculus]	gi|672023075|ref|XR_589036.1|	102	4e-45	PREDICTED: Rattus norvegicus uncharacterized LOC102549203 (LOC102549203), transcript variant X3, misc_RNA	.	.	.	.	.	.	.	.	pfam05116	S6PP	Sucrose-6F-phosphate phosphohydrolase. This family consists of Sucrose-6F-phosphate phosphohydrolase proteins found in plants and cyanobacteria. Sucrose-6(F)-phosphate phosphohydrolase catalyses the final step in the pathway of sucrose biosynthesis.	.	.	.	.	.
ENSRNOG00000053326	0	3.00186	0.774695	0.73124	1.40631	2.08962	0.734856	0	0.730025	0.722094	0.742494	0.832502	0	0	0.685457	0	0	0	U6	snRNA	chr10:65514698-65514789:-	.	.	.	.	.	.	.	.	.	.	.	.	.	.	.	.	pfam05661	DUF808	Protein of unknown function (DUF808). This family consists of several bacterial proteins of unknown function.	.	.	.	.	.
ENSRNOG00000026108	11.1749	15.3153	11.4702	7.80688	7.955	8.47688	4.03574	3.78448	4.16958	13.1025	13.3748	13.332	8.56013	8.42872	8.05592	5.33134	5.81603	5.46356	Tcof1	protein_coding	chr18:56082195-56115593:-	gi|157821909|ref|NP_001099613.1|	4805	0	treacle protein [Rattus norvegicus]	gi|157821908|ref|NM_001106143.1|	4182	0	Rattus norvegicus treacle ribosome biogenesis factor 1 (Tcof1), mRNA	O08784	1038	0	Treacle protein	.	.	.	.	pfam03546	Treacle	Treacher Collins syndrome protein Treacle.	GO:0042790|transcription of nuclear large rRNA transcript from RNA polymerase I promoter;GO:0006810|transport;	GO:0005737|cytoplasm;GO:0005730|nucleolus;GO:0005634|nucleus;	GO:0044822|poly(A) RNA binding;	K14562	TCOF1; Treacher Collins syndrome protein
ENSRNOG00000026109	162.61	150.438	151.805	108.639	101.178	109.699	49.591	53.8708	58.3718	156.135	156.816	157.868	107.056	99.716	104.747	74.398	61.5008	53.7105	Prmt1	protein_coding	chr1:100971273-100980340:-	gi|148690831|gb|EDL22778.1|	1824	0	protein arginine N-methyltransferase 1, isoform CRA_c, partial [Mus musculus]	gi|51261195|gb|BC078815.1|	1062	0	Rattus norvegicus protein arginine methyltransferase 1, mRNA (cDNA clone MGC:93411 IMAGE:7106257), complete cds	Q63009	707	0	Protein arginine N-methyltransferase 1	.	.	.	.	pfam12847	Methyltransf_18	Methyltransferase domain. Protein in this family function as methyltransferases.	GO:0043985|histone H4-R3 methylation;GO:0097421|liver regeneration;GO:0045653|negative regulation of megakaryocyte differentiation;GO:0018216|peptidyl-arginine methylation;GO:0019919|peptidyl-arginine methylation, to asymmetrical-dimethyl arginine;GO:0035247|peptidyl-arginine omega-N-methylation;GO:0045648|positive regulation of erythrocyte differentiation;GO:0046985|positive regulation of hemogl…	GO:0005829|cytosol;GO:0016020|membrane;GO:0034709|methylosome;GO:0005654|nucleoplasm;GO:0005634|nucleus;GO:0043234|protein complex;	GO:0016275|[cytochrome c]-arginine N-methyltransferase activity;GO:0044020|histone methyltransferase activity (H4-R3 specific);GO:0008469|histone-arginine N-methyltransferase activity;GO:0008327|methyl-CpG binding;GO:0008276|protein methyltransferase activity;GO:0016274|protein-arginine N-methyltransferase activity;GO:0035242|protein-arginine omega-N asymmetric methyltransferase activity;GO:00352…	K11434	PRMT1; protein arginine N-methyltransferase 1 [EC:2.1.1.-]
ENSRNOG00000056134	0.879006	0.445437	0.766365	2.45948	2.08679	2.894	0.726954	0.747472	2.02209	1.57152	2.05663	1.97652	3.62978	2.16482	1.62741	1.71487	2.32504	1.40192	AABR07033757.1	lincRNA	chr11:38881477-38888955:+	gi|672070793|ref|XP_008766838.1|	794	5e-105	PREDICTED: rho GTPase-activating protein 20-like isoform X2 [Rattus norvegicus]	gi|672070792|ref|XM_008768616.1|	465	0	PREDICTED: Rattus norvegicus rho GTPase-activating protein 20-like (LOC681177), transcript variant X2, mRNA	.	.	.	.	.	.	.	.	pfam09231	RDV-p3	Rice dwarf virus p3. Members of this family are core structural proteins found in the double-stranded RNA virus Phytoreovirus. They are large proteins without apparent domain division, with a number of all-alpha regions and one all beta domain near the C-terminal end.	.	.	.	.	.
ENSRNOG00000053328	0.814868	1.26633	1.93241	1.1266	1.23809	1.37975	0.37739	0.720649	0.535585	1.53632	1.25289	0.977227	2.04587	2.94339	1.3578	1.43077	2.48504	0.987715	AABR07001233.1	lincRNA	chr1:38895131-39035633:-	gi|672042598|ref|XP_008759291.1|	339	2e-33	PREDICTED: uncharacterized protein LOC103691573 isoform X1 [Rattus norvegicus]	gi|672016497|ref|XR_600088.1|	446	0	PREDICTED: Rattus norvegicus similar to MIC2 like 1 (LOC687005), transcript variant X2, ncRNA	Q8BIF0	118	4e-29	CD99 antigen-like protein 2	.	.	.	.	pfam12301	CD99L2	CD99 antigen like protein 2. This family of proteins is found in eukaryotes. Proteins in this family are typically between 165 and 237 amino acids in length. CD99L2 and CD99 are involved in trans-endothelial migration of neutrophils in vitro and in the recruitment of neutrophils into inflamed peritoneum.	GO:0007155|cell adhesion;	GO:0005925|focal adhesion;GO:0016021|integral component of membrane;GO:0005886|plasma membrane;	.	.	.
ENSRNOG00000011503	9.86109	14.0286	10.7902	6.61127	4.89688	5.57416	5.20743	4.47739	6.24351	16.145	21.1369	21.8684	5.46925	4.81262	5.4436	3.30933	3.54723	4.89135	Shb	protein_coding	chr5:60971257-61077627:-	gi|564351016|ref|XP_006238210.1|	2063	0	PREDICTED: SH2 domain-containing adapter protein B isoform X3 [Rattus norvegicus]	gi|564351015|ref|XM_006238148.1|	1506	0	PREDICTED: Rattus norvegicus Src homology 2 domain containing adaptor protein B (Shb), transcript variant X3, mRNA	Q6PD21	785	0	SH2 domain-containing adapter protein B	.	.	.	.	pfam00017	SH2	SH2 domain.	GO:0001525|angiogenesis;GO:0006915|apoptotic process;GO:0042100|B cell proliferation;GO:0001568|blood vessel development;GO:0048514|blood vessel morphogenesis;GO:0030154|cell differentiation;GO:0071425|hematopoietic stem cell proliferation;GO:0030097|hemopoiesis;GO:1900194|negative regulation of oocyte maturation;GO:0006469|negative regulation of protein kinase activity;GO:0045931|positive regula…	GO:0005737|cytoplasm;GO:0005886|plasma membrane;	GO:0001948|glycoprotein binding;GO:0005070|SH3/SH2 adaptor activity;	.	.
ENSRNOG00000059970	0.432527	1.3151	0.22626	0.213569	0	0.203433	0	0.441364	0	0.210897	0	0.486287	0.428659	0.852181	0.200197	0.210957	0	0.20695	AABR07024869.1	protein_coding	chr16:20108364-20149067:-	gi|26352398|dbj|BAC39829.1|	244	2e-24	unnamed protein product [Mus musculus]	gi|672079514|ref|XM_008771064.1|	237	1e-119	PREDICTED: Rattus norvegicus Janus kinase 3 (Jak3), transcript variant X1, mRNA	.	.	.	.	.	.	.	.	pfam02805	Ada_Zn_binding	Metal binding domain of Ada. The Escherichia coli Ada protein repairs O6-methylguanine residues and methyl phosphotriesters in DNA by direct transfer of the methyl group to a cysteine residue. This domain contains four conserved cysteines that form a zinc binding site. One of these cysteines is a methyl group acceptor. The methylated domain can then specifically bind to the ada box on a DNA duple…	.	.	.	.	.
ENSRNOG00000056135	33.0592	30.7965	27.0811	32.1263	31.5938	28.4513	57.0661	44.0345	51.5246	25.3452	27.2603	27.1249	29.8009	29.8995	32.6542	48.5777	37.7246	49.5397	Tsc22d3	protein_coding	chrX:111884295-111887906:-	gi|13786184|ref|NP_112635.1|	549	2e-63	TSC22 domain family protein 3 [Rattus norvegicus]	gi|38303836|gb|BC061979.1|	1931	0	Rattus norvegicus TSC22 domain family, member 3, mRNA (cDNA clone MGC:72405 IMAGE:5598145), complete cds	Q9EQZ1	216	6e-65	TSC22 domain family protein 3	.	.	.	.	pfam01166	TSC22	TSC-22/dip/bun family.	GO:0007589|body fluid secretion;GO:0070236|negative regulation of activation-induced cell death of T cells;	GO:0005737|cytoplasm;GO:0005634|nucleus;	GO:0003700|transcription factor activity, sequence-specific DNA binding;	.	.
ENSRNOG00000054899	0	0	0	0	0	0	0.280526	0	0	0	0	0.317802	0	0	0	0	0.263887	0	7SK	misc_RNA	chr11:35158139-35158379:+	gi|432119850|gb|ELK38641.1|	232	1e-22	Nuclear prelamin A recognition factor [Myotis davidii]	gi|951233933|ref|NG_045005.1|	96	3e-41	Homo sapiens RNA, 7SK small nuclear pseudogene 204 (RN7SKP204) on chromosome 6	.	.	.	.	.	.	.	.	pfam15351	JCAD	Junctional protein associated with coronary artery disease. JCAD is a component of VE-cadherin-based cell-cell junctions in endothelial cells. The cell-cell or adherens junction is an adhesion complex that plays a crucial role in the organisation and function of epithelial and endothelial cellular sheets. These junctions join the actin cytoskeleton to the plasma membrane to form adhesive contacts…	.	.	.	.	.
ENSRNOG00000054898	0	0	0	0.031334	0	0	0	0	0	0.0309421	0	0	0	0	0	0	0	0	AABR07021433.1	lincRNA	chr13:71599525-71616000:+	gi|148686512|gb|EDL18459.1|	138	8e-07	mCG1033067, partial [Mus musculus]	gi|124053513|gb|AC114533.18|	347	8e-180	Mus musculus chromosome 1, clone RP24-255G23, complete sequence	.	.	.	.	.	.	.	.	pfam03203	MerC	MerC mercury resistance protein.	.	.	.	.	.
ENSRNOG00000019298	57.9086	63.3657	60.9732	52.1435	57.533	54.7444	40.139	41.1878	29.7642	61.3719	53.8959	49.8716	55.9214	54.9777	50.7851	39.5333	47.1016	45.0097	Dctn4	protein_coding	chr18:55797198-55822036:+	gi|16758134|ref|NP_445856.1|	2440	0	dynactin subunit 4 [Rattus norvegicus]	gi|672083575|ref|XM_006254783.2|	1633	0	PREDICTED: Rattus norvegicus dynactin 4 (p62) (Dctn4), transcript variant X1, mRNA	Q9QUR2	944	0	Dynactin subunit 4	.	.	.	.	pfam05502	Dynactin_p62	Dynactin p62 family. Dynactin is a multi-subunit complex and a required cofactor for most, or all, of the cellular processes powered by the microtubule-based motor cytoplasmic dynein. p62 binds directly to the Arp1 subunit of dynactin.	GO:0007097|nuclear migration;	GO:0005938|cell cortex;GO:0005813|centrosome;GO:0005868|cytoplasmic dynein complex;GO:0005869|dynactin complex;	.	K10426	DCTN4; dynactin 4
ENSRNOG00000015538	3.01232	2.96541	2.68658	4.24273	4.36115	4.73818	7.95157	7.72248	6.68215	2.27542	2.15401	2.54005	2.66727	3.08912	3.34853	5.4794	5.80876	6.09598	Abcd2	protein_coding	chr7:132294562-132343169:-	gi|149017594|gb|EDL76598.1|	3906	0	ATP-binding cassette, sub-family D (ALD), member 2 [Rattus norvegicus]	gi|15375323|ref|NM_033352.1|	5415	0	Rattus norvegicus ATP binding cassette subfamily D member 2 (Abcd2), mRNA	Q9QY44	1504	0	ATP-binding cassette sub-family D member 2	YPL147w	382	4e-112	COG4178	pfam06472	ABC_membrane_2	ABC transporter transmembrane region 2. This domain covers the transmembrane of a small family of ABC transporters and shares sequence similarity with pfam00664. Mutations in this domain in human ABCD3 (PMP70) are believed responsible for Zellweger Syndrome-2; mutations in human ABCD1 (ALD) are responsible for recessive X-linked adrenoleukodystrophy. A Saccharomyces cerevisiae homolog is involved…	GO:0006635|fatty acid beta-oxidation;GO:0000038|very long-chain fatty acid metabolic process;	GO:0016021|integral component of membrane;GO:0005778|peroxisomal membrane;	GO:0005524|ATP binding;GO:0042626|ATPase activity, coupled to transmembrane movement of substances;	K05676	ABCD2, ALDL1; ATP-binding cassette, subfamily D (ALD), member 2
ENSRNOG00000019294	44.1418	47.3036	41.0295	33.6371	33.7439	34.5954	27.9563	31.8923	27.4095	50.0489	41.7242	48.9039	40.9645	40.6283	43.0782	41.577	36.3533	33.2553	Stk16	protein_coding	chr9:82411013-82414240:+	gi|27465615|ref|NP_775165.1|	1553	0	serine/threonine-protein kinase 16 [Rattus norvegicus]	gi|27465614|ref|NM_173142.1|	1480	0	Rattus norvegicus serine/threonine kinase 16 (Stk16), mRNA	P57760	602	0	Serine/threonine-protein kinase 16	.	.	.	.	pfam00069	Pkinase	Protein kinase domain.	GO:0071560|cellular response to transforming growth factor beta stimulus;GO:0045944|positive regulation of transcription from RNA polymerase II promoter;GO:0046777|protein autophosphorylation;	GO:0005737|cytoplasm;GO:0005798|Golgi-associated vesicle;GO:0016020|membrane;GO:0048471|perinuclear region of cytoplasm;	GO:0005524|ATP binding;GO:0004715|non-membrane spanning protein tyrosine kinase activity;GO:0004672|protein kinase activity;GO:0004674|protein serine/threonine kinase activity;GO:0001077|transcriptional activator activity, RNA polymerase II core promoter proximal region sequence-specific binding;	K08856	STK16; serine/threonine kinase 16 [EC:2.7.11.1]
ENSRNOG00000019295	16.6154	15.0622	19.2183	14.5852	17.0053	17.1058	14.9321	12.8103	15.926	15.0329	17.2162	19.1994	18.2964	18.1868	16.2355	15.0371	14.1326	13.3382	Rab12	protein_coding	chr9:114684039-114709546:-	gi|158186685|ref|NP_037149.1|	1039	2e-140	ras-related protein Rab-12 [Rattus norvegicus]	gi|158186684|ref|NM_013017.1|	672	0	Rattus norvegicus RAB12, member RAS oncogene family (Rab12), mRNA	P35284	404	7e-142	Ras-related protein Rab-12	.	.	.	.	pfam00071	Ras	Ras family. Includes sub-families Ras, Rab, Rac, Ral, Ran, Rap Ypt1 and more. Shares P-loop motif with GTP_EFTU, arf and myosin_head. See pfam00009 pfam00025, pfam00063. As regards Rab GTPases, these are important regulators of vesicle formation, motility and fusion. They share a fold in common with all Ras GTPases: this is a six-stranded beta-sheet surrounded by five alpha-helices.	GO:0006914|autophagy;GO:0044257|cellular protein catabolic process;GO:0008333|endosome to lysosome transport;GO:0015031|protein transport;GO:0007264|small GTPase mediated signal transduction;	GO:0005776|autophagosome;GO:0000139|Golgi membrane;GO:0005765|lysosomal membrane;GO:0005764|lysosome;GO:0055038|recycling endosome membrane;GO:0030141|secretory granule;	GO:0019003|GDP binding;GO:0005525|GTP binding;	K07907	RAB12; Ras-related protein Rab-12
ENSRNOG00000012961	0	0	0	0	0	0	0	0	0	0.104454	0	0	0	0	0	0	0	0	Klf7	protein_coding	chr9:70787136-70787913:-	gi|74143540|dbj|BAE28835.1|	746	7e-96	unnamed protein product [Mus musculus]	gi|157818206|ref|NM_001108800.1|	625	0	Rattus norvegicus Kruppel-like factor 7 (ubiquitous) (Klf7), mRNA	Q99JB0	290	9e-97	Krueppel-like factor 7	.	.	.	.	pfam00096	zf-C2H2	Zinc finger, C2H2 type. The C2H2 zinc finger is the classical zinc finger domain. The two conserved cysteines and histidines co-ordinate a zinc ion. The following pattern describes the zinc finger. #-X-C-X(1-5)-C-X3-#-X5-#-X2-H-X(3-6)-[H/C] Where X can be any amino acid, and numbers in brackets indicate the number of residues. The positions marked # are those that are important for the stable fol…	GO:0007411|axon guidance;GO:0007409|axonogenesis;GO:0048813|dendrite morphogenesis;GO:0045893|positive regulation of transcription, DNA-templated;GO:0006351|transcription, DNA-templated;	GO:0005634|nucleus;	GO:0003677|DNA binding;GO:0046872|metal ion binding;GO:0003700|transcription factor activity, sequence-specific DNA binding;	K09207	KLF6_7; krueppel-like factor 6/7
ENSRNOG00000012960	1.94349	2.66041	2.16536	3.16555	2.78032	2.2793	2.63013	3.94064	3.70774	1.69835	1.89819	2.55395	2.57648	2.41186	2.66361	1.92042	2.33274	2.87422	Uap1l1	protein_coding	chr3:2579258-2584523:-	gi|197384515|ref|NP_001127988.1|	2348	0	UDP-N-acetylhexosamine pyrophosphorylase-like protein 1 [Rattus norvegicus]	gi|197384514|ref|NM_001134516.1|	2699	0	Rattus norvegicus UDP-N-acetylglucosamine pyrophosphorylase 1 like 1 (Uap1l1), mRNA	Q3TW96	850	0	UDP-N-acetylhexosamine pyrophosphorylase-like protein 1	YDL103c	285	8e-85	COG4284	pfam01704	UDPGP	UTP--glucose-1-phosphate uridylyltransferase. This family consists of UTP--glucose-1-phosphate uridylyltransferases, EC:2.7.7.9. Also known as UDP-glucose pyrophosphorylase (UDPGP) and Glucose-1-phosphate uridylyltransferase. UTP--glucose-1-phosphate uridylyltransferase catalyses the interconversion of MgUTP + glucose-1-phosphate and UDP-glucose + MgPPi. UDP-glucose is an important intermediate i…	GO:0006048|UDP-N-acetylglucosamine biosynthetic process;	GO:0005829|cytosol;	GO:0003977|UDP-N-acetylglucosamine diphosphorylase activity;	K00972	UAP1; UDP-N-acetylglucosamine/UDP-N-acetylgalactosamine diphosphorylase [EC:2.7.7.23 2.7.7.83]
ENSRNOG00000019290	4.56302	6.03212	4.04748	4.26126	3.41467	3.38253	3.27328	3.46689	2.88502	5.90082	4.60038	3.68034	4.76799	3.54235	3.55829	4.11239	4.05148	3.46473	Pskh1	protein_coding	chr19:37873515-37905625:+	gi|537204681|gb|ERE79789.1|	2139	0	serine/threonine-protein kinase H1 [Cricetulus griseus]	gi|74150333|dbj|AK153861.1|	1433	0	Mus musculus 2 days neonate thymus thymic cells cDNA, RIKEN full-length enriched library, clone:E430001D12 product:Protein serine kinase Pskh1 (Hypothetical protein), full insert sequence	Q91YA2	782	0	Serine/threonine-protein kinase H1	.	.	.	.	pfam00069	Pkinase	Protein kinase domain.	GO:0007368|determination of left/right symmetry;GO:0007507|heart development;GO:0006468|protein phosphorylation;	GO:0005789|endoplasmic reticulum membrane;GO:0005794|Golgi apparatus;GO:0005815|microtubule organizing center;GO:0016607|nuclear speck;GO:0005886|plasma membrane;	GO:0005524|ATP binding;GO:0004672|protein kinase activity;GO:0004674|protein serine/threonine kinase activity;	K08808	PSKH; protein serine kinase H [EC:2.7.11.1]
ENSRNOG00000012966	23.3751	20.7647	21.6787	20.5547	20.6054	20.4991	15.111	15.5375	15.4707	21.2058	23.299	23.0346	23.5814	22.5685	18.6212	19.5766	17.388	22.1902	Acadl	protein_coding	chr9:73833388-73871888:-	gi|6978431|ref|NP_036951.1|	2229	0	long-chain specific acyl-CoA dehydrogenase, mitochondrial precursor [Rattus norvegicus]	gi|202684|gb|J05029.1|RATACOADA	1431	0	Rat long chain acyl-CoA dehydrogenase (LCAD) mRNA, complete cds	P15650	863	0	Long-chain specific acyl-CoA dehydrogenase, mitochondrial	.	.	.	.	pfam00441	Acyl-CoA_dh_1	Acyl-CoA dehydrogenase, C-terminal domain. C-terminal domain of Acyl-CoA dehydrogenase is an all-alpha, four helical up-and-down bundle.	GO:0019254|carnitine metabolic process, CoA-linked;GO:0033539|fatty acid beta-oxidation using acyl-CoA dehydrogenase;GO:0055088|lipid homeostasis;GO:0042758|long-chain fatty acid catabolic process;GO:0051289|protein homotetramerization;	GO:0005759|mitochondrial matrix;GO:0031966|mitochondrial membrane;GO:0005739|mitochondrion;	GO:0009055|electron carrier activity;GO:0000062|fatty-acyl-CoA binding;GO:0050660|flavin adenine dinucleotide binding;GO:0004466|long-chain-acyl-CoA dehydrogenase activity;GO:0052890|oxidoreductase activity, acting on the CH-CH group of donors, with a flavin as acceptor;GO:0016401|palmitoyl-CoA oxidase activity;	K00255	ACADL; long-chain-acyl-CoA dehydrogenase [EC:1.3.8.8]
ENSRNOG00000012965	0.354719	0.29103	0.229738	0.383661	0.62557	0.429011	0.435848	0.224075	0.41633	0.197667	0.321815	0.341836	0.46873	0.19968	0.31273	0.428399	0.441534	0.436427	Themis2	protein_coding	chr5:150970909-150987081:-	gi|407228396|ref|NP_001258409.1|	3201	0	protein THEMIS2 [Rattus norvegicus]	gi|407228395|ref|NM_001271480.1|	1974	0	Rattus norvegicus thymocyte selection associated family member 2 (Themis2), mRNA	Q91YX0	1060	0	Protein THEMIS2	.	.	.	.	pfam12736	CABIT	Cell-cycle sustaining, positive selection,. The 'CABIT' domain (for 'cysteine-containing, all- in Themis') is found in a newly identified gene family that has three mammalian homologues (Themis, Icb1 and 9130404H23Rik) that encode proteins with two CABIT domains and a highly conserved proline-rich region. In contrast, Fam59A, Fam59B and related proteins from mammals to cnidarians, including the i…	GO:0006954|inflammatory response;GO:0050852|T cell receptor signaling pathway;	GO:0005737|cytoplasm;GO:0005634|nucleus;	.	.	.
ENSRNOG00000000279	4.77816	5.25776	4.26108	5.23543	4.12688	4.83715	4.76454	6.80289	4.97997	4.10489	4.08397	4.11858	4.0364	4.77431	4.73913	5.74846	5.22538	4.13692	Rtn4ip1	protein_coding	chr20:48881194-48925081:+	gi|157821769|ref|NP_001101114.1|	2118	0	reticulon-4-interacting protein 1, mitochondrial [Rattus norvegicus]	gi|672086665|ref|XM_008772999.1|	2574	0	PREDICTED: Rattus norvegicus reticulon 4 interacting protein 1 (Rtn4ip1), transcript variant X1, mRNA	Q924D0	794	0	Reticulon-4-interacting protein 1, mitochondrial	.	.	.	.	pfam13602	ADH_zinc_N_2	Zinc-binding dehydrogenase.	GO:0050773|regulation of dendrite development;	GO:0005741|mitochondrial outer membrane;GO:0005739|mitochondrion;	GO:0016491|oxidoreductase activity;GO:0008270|zinc ion binding;	.	.
ENSRNOG00000027859	0.157814	0.373204	0.275181	0.259746	0.24977	0.544322	0	0.0536795	0.311177	0.102599	0.263743	0	0.521342	0.621862	0.14609	0.256569	0.245547	0.352374	Tmem26	protein_coding	chr20:21642484-21689553:-	gi|157821501|ref|NP_001101093.1|	1655	0	transmembrane protein 26 [Rattus norvegicus]	gi|157821500|ref|NM_001107623.1|	1295	0	Rattus norvegicus transmembrane protein 26 (Tmem26), mRNA	Q3UP23	617	0	Transmembrane protein 26	.	.	.	.	pfam09772	Tmem26	Transmembrane protein 26. The function of this family of transmembrane proteins has not, as yet, been determined.	.	GO:0016021|integral component of membrane;	.	.	.
ENSRNOG00000029698	13.387	13.929	13.6743	12.7899	13.1261	14.6046	13.5607	11.0335	14.9163	14.5611	16.9582	20.1272	14.6803	15.0996	14.7023	12.9039	9.35463	12.6209	Pim3	protein_coding	chr7:129860114-129863441:+	gi|28188316|gb|AAK16606.1|	1080	3e-145	KID1 [Mus musculus]	gi|66911970|gb|BC097317.1|	1702	0	Rattus norvegicus pim-3 oncogene, mRNA (cDNA clone MGC:114318 IMAGE:7446368), complete cds	O70444	399	1e-133	Serine/threonine-protein kinase pim-3	.	.	.	.	pfam00069	Pkinase	Protein kinase domain.	GO:0006915|apoptotic process;GO:0007049|cell cycle;GO:0016572|histone phosphorylation;GO:0043066|negative regulation of apoptotic process;GO:0061179|negative regulation of insulin secretion involved in cellular response to glucose stimulus;GO:0046777|protein autophosphorylation;GO:0006468|protein phosphorylation;GO:0007346|regulation of mitotic cell cycle;	GO:0005737|cytoplasm;	GO:0005524|ATP binding;GO:0004674|protein serine/threonine kinase activity;	K08807	PIM3; proto-oncogene serine/threonine-protein kinase Pim-3 [EC:2.7.11.1]
ENSRNOG00000058758	0	0.0975179	0	0	0	0	0	0	0	0.187663	0	0	0	0	0	0	0.179652	0	AABR07054680.1	lincRNA	chr3:166822620-166823554:+	.	.	.	.	gi|27368269|emb|AL731822.31|	225	2e-112	Mouse DNA sequence from clone RP23-105H6 on chromosome 2, complete sequence	.	.	.	.	.	.	.	.	pfam07445	priB_priC	Primosomal replication protein priB and priC. This family contains the bacterial primosomal replication proteins priB and priC (approximately 180 residues long). In Escherichia coli, these function in the assembly of the primosome.	.	.	.	.	.
ENSRNOG00000059758	0	0	0	0	0.0761063	0	0	0.0817822	0	0	0	0	0	0	0	0	0.149639	0	AABR07024799.2	lincRNA	chr16:17283104-17342638:+	.	.	.	.	gi|672029202|ref|XR_596787.1|	125	8e-57	PREDICTED: Rattus norvegicus uncharacterized LOC102556133 (LOC102556133), ncRNA	.	.	.	.	.	.	.	.	pfam03339	Pox_L3_FP4	Poxvirus L3/FP4 protein.	.	.	.	.	.
ENSRNOG00000027852	0.105946	0.107376	0.110843	0.0697502	0.201214	0.0996602	0.175238	0.0360368	0.208903	0.103317	0.0354119	0	0.174997	0.347897	0.0980747	0.172243	0.131875	0.0337943	RGD1311343	protein_coding	chr10:15947253-15960673:-	gi|157818585|ref|NP_001101740.1|	804	2e-100	uncharacterized protein C5orf47 homolog [Rattus norvegicus]	gi|157818584|ref|NM_001108270.1|	1929	0	Rattus norvegicus similar to RIKEN cDNA 4930524B15 (RGD1311343), mRNA	Q24JP4	244	3e-75	Uncharacterized protein C5orf47 homolog	.	.	.	.	pfam01184	Grp1_Fun34_YaaH	GPR1/FUN34/yaaH family. The Ady2 protein in is required for acetate in Saccharomyces cerevisiae, and is probably an acetate transporter. A homologue in Yarrowia lipolytica (GPR1) has a role in acetic acid sensitivity.	GO:1903507|negative regulation of nucleic acid-templated transcription;GO:0006355|regulation of transcription, DNA-templated;GO:0006351|transcription, DNA-templated;	GO:0005634|nucleus;	GO:0003676|nucleic acid binding;GO:0003714|transcription corepressor activity;	.	.
ENSRNOG00000027850	1.48093	4.62786	1.80762	1.70623	1.6407	2.20571	0.734856	1.00746	0.973367	2.64768	0.989992	2.77501	1.10077	2.18835	2.17061	1.20383	1.72817	0.826674	Ssx1	protein_coding	chrX:14905337-14910778:-	gi|672031951|ref|XP_008756560.1|	911	6e-123	PREDICTED: protein SSX9-like [Rattus norvegicus]	gi|672087062|ref|XM_008773085.1|	552	0	PREDICTED: Rattus norvegicus synovial sarcoma, X breakpoint 1 (Ssx1), mRNA	Q7RTT3	73.2	7e-15	Protein SSX9	.	.	.	.	.	.	.	GO:1903507|negative regulation of nucleic acid-templated transcription;GO:0006355|regulation of transcription, DNA-templated;GO:0006351|transcription, DNA-templated;	GO:0005634|nucleus;	GO:0003676|nucleic acid binding;GO:0003714|transcription corepressor activity;	.	.
ENSRNOG00000000274	73.4602	66.6149	68.8976	85.4518	87.7171	86.6544	102.265	98.3329	112.241	62.5393	75.3891	48.241	82.7159	92.1562	90.0608	110.315	97.8079	108.783	Phyhipl	protein_coding	chr20:19318250-19358719:+	gi|564397621|ref|XP_006256409.1|	1949	0	PREDICTED: phytanoyl-CoA hydroxylase-interacting protein-like isoform X1 [Rattus norvegicus]	gi|58865721|ref|NM_001012076.1|	1515	0	Rattus norvegicus phytanoyl-CoA 2-hydroxylase interacting protein-like (Phyhipl), mRNA	Q6AYN4	683	0	Phytanoyl-CoA hydroxylase-interacting protein-like	.	.	.	.	pfam00041	fn3	Fibronectin type III domain.	.	GO:0005739|mitochondrion;	.	.	.
ENSRNOG00000000275	18.5542	15.3888	17.7022	19.9704	20.5289	20.8801	16.927	22.859	17.4535	15.1391	13.143	11.7124	16.3302	17.6409	17.9322	17.7004	21.04	17.4945	Fam13c	protein_coding	chr20:19360230-19479325:-	gi|564322029|ref|XP_006223927.1|	2657	0	PREDICTED: protein FAM13C isoform X2 [Rattus norvegicus]	gi|672031656|ref|XM_006223865.2|	1656	0	PREDICTED: Rattus norvegicus family with sequence similarity 13, member C (Fam13c), transcript variant X2, mRNA	Q9DBR2	954	0	Protein FAM13C	.	.	.	.	pfam05110	AF-4	AF-4 proto-oncoprotein. This family consists of AF4 (Proto-oncogene AF4) and FMR2 (Fragile X E mental retardation syndrome) nuclear proteins. These proteins have been linked to human diseases such as acute lymphoblastic leukaemia and mental retardation. The family also contains a Drosophila AF4 protein homologue Lilliputian which contains an AT-hook domain. Lilliputian represents a novel pair-rul…	.	GO:0005739|mitochondrion;	.	.	.
ENSRNOG00000000277	2.25514	2.47793	2.51122	3.25235	3.27587	2.82496	1.08579	1.41263	0.517311	1.60039	1.06349	1.43089	1.89198	1.64969	1.83957	0.598955	1.66756	0.972176	Tet1	protein_coding	chr20:27366213-27437427:+	gi|564397815|ref|XP_006256460.1|	10359	0	PREDICTED: LOW QUALITY PROTEIN: methylcytosine dioxygenase TET1 [Rattus norvegicus]	gi|672086507|ref|XM_006256398.2|	5180	0	PREDICTED: Rattus norvegicus tet methylcytosine dioxygenase 1 (Tet1), transcript variant X1, mRNA	Q3URK3	3145	0	Methylcytosine dioxygenase TET1	.	.	.	.	pfam12851	Tet_JBP	Oxygenase domain of the 2OGFeDO superfamily. A double-stranded beta helix (DSBH) fold domain of the 2-oxoglutarate (2OG)-Fe(II)-dependent dioxygenase (2OGFeDO) superfamily found in various eukaryotes, bacteria and bacteriophages. Members of this family catalyze nucleic acid modifications, such as thymidine hydroxylation during base J synthesis in kinetoplastids, and the conversion of 5 methyl-cyt…	GO:0006211|5-methylcytosine catabolic process;GO:0016569|covalent chromatin modification;GO:0080111|DNA demethylation;GO:0001826|inner cell mass cell differentiation;GO:0090310|negative regulation of methylation-dependent chromatin silencing;GO:0070989|oxidative demethylation;GO:0035511|oxidative DNA demethylation;GO:0008284|positive regulation of cell proliferation;GO:0031062|positive regulation…	GO:0005654|nucleoplasm;GO:0005634|nucleus;	GO:0005506|iron ion binding;GO:0070579|methylcytosine dioxygenase activity;GO:0043566|structure-specific DNA binding;GO:0008270|zinc ion binding;	K13097	TET1; methylcytosine dioxygenase [EC:1.14.11.-]
ENSRNOG00000055414	0	0	0	0	0	0	1.20726	0	0	0	0	0	0	0	0	0	0	0	AABR07068086.1	lincRNA	chr9:83311807-83313423:-	.	.	.	.	.	.	.	.	.	.	.	.	.	.	.	.	pfam07404	TEBP_beta	Telomere-binding protein beta subunit (TEBP beta). This family consists of several telomere-binding protein beta subunits which appear to be specific to the family Oxytrichidae. Telomeres are specialized protein-DNA complexes that compose the ends of eukaryotic chromosomes. Telomeres protect chromosome termini from degradation and recombination and act together with telomerase to ensure complete …	.	.	.	.	.
ENSRNOG00000055412	0	0	0	0	0	0	0	0	0.0951308	0	0	0	0	0	0	0	0	0	AABR07034455.1	lincRNA	chr11:72449630-72450686:+	.	.	.	.	gi|755554575|ref|XR_384820.2|	140	3e-65	PREDICTED: Mus musculus predicted gene, 34256 (Gm34256), transcript variant X3, ncRNA	.	.	.	.	.	.	.	.	pfam05210	Sprouty	Sprouty protein (Spry). This family consists of eukaryotic Sprouty protein homologues. Sprouty proteins have been revealed as inhibitors of the Ras/mitogen-activated protein kinase (MAPK) cascade, a pathway crucial for developmental processes initiated by activation of various receptor tyrosine kinases. The sprouty gene has found to be expressed in the the brain, cochlea, nasal organs, teeth, sal…	.	.	.	.	.
ENSRNOG00000055410	0	0	0	0	0	0	0	0	0	0	0	0	0	0	0	0	0.0911781	0	LOC102553498	lincRNA	chr8:4886697-4896715:-	.	.	.	.	gi|672022478|ref|XR_348308.2|	822	0	PREDICTED: Rattus norvegicus uncharacterized LOC102553498 (LOC102553498), ncRNA	.	.	.	.	.	.	.	.	pfam04962	KduI	KduI/IolB family. This family includes the 5-keto 4-deoxyuronate isomerase enzyme EC:5.3.1.17 that is involved in pectin degradation. This family aldo includes bacterial Myo-inositol catabolism (IolB) proteins. The Bacillus subtilis inositol operon (iolABCDEFGHIJ) is involved in myo-inositol catabolism. Glucose repression of the iol operon induced by inositol is exerted through catabolite repress…	.	.	.	.	.
ENSRNOG00000055411	0	0	0	0	0	0	0	0.134069	0	0	0.0658722	0.0738575	0	0	0	0	0	0	AC128836.1	lincRNA	chr1:264487799-264490048:+	.	.	.	.	gi|672014959|ref|XR_599254.1|	725	0	PREDICTED: Rattus norvegicus uncharacterized LOC102548668 (LOC102548668), transcript variant X1, ncRNA	.	.	.	.	.	.	.	.	pfam15443	DUF4630	Domain of unknown function (DUF4630). This family of proteins is found in eukaryotes. Proteins in this family are typically between 124 and 286 amino acids in length.	.	.	.	.	.
ENSRNOG00000008065	27.3677	35.9195	29.5045	27.4107	29.1362	29.6632	22.2722	18.3849	21.1035	37.0174	46.5856	40.3873	32.4999	31.1194	28.9341	25.3234	25.8605	23.2831	Wwc1	protein_coding	chr10:20663541-20818128:-	gi|109490515|ref|XP_001066364.1|	4627	0	PREDICTED: protein KIBRA isoform X1 [Rattus norvegicus]	gi|672067111|ref|XM_002727761.4|	3679	0	PREDICTED: Rattus norvegicus WW and C2 domain containing 1 (Wwc1), transcript variant X1, mRNA	Q5SXA9	1736	0	Protein KIBRA	SPBC16E9.11c	70.9	2e-11	COG5021	pfam00397	WW	WW domain. The WW domain is a protein module with two highly conserved tryptophans that binds proline-rich peptide motifs in vitro.	GO:0016477|cell migration;GO:0035331|negative regulation of hippo signaling;GO:0046621|negative regulation of organ growth;GO:0000122|negative regulation of transcription from RNA polymerase II promoter;GO:0043410|positive regulation of MAPK cascade;GO:0035330|regulation of hippo signaling;GO:0006351|transcription, DNA-templated;	GO:0005737|cytoplasm;GO:0005829|cytosol;GO:0005634|nucleus;GO:0048471|perinuclear region of cytoplasm;GO:0043234|protein complex;GO:0032587|ruffle membrane;	GO:0019900|kinase binding;GO:0032947|protein complex scaffold;GO:0003713|transcription coactivator activity;	K16685	WWC1; protein KIBRA
ENSRNOG00000008064	18.2777	18.0352	15.8569	20.6875	16.0733	17.7382	15.5844	15.5317	15.2281	18.4518	19.0053	18.2702	19.3899	18.925	17.5156	16.8875	16.1921	18.8454	Naga	protein_coding	chr7:123563059-123572082:-	gi|58865810|ref|NP_001012120.1|	2148	0	alpha-N-acetylgalactosaminidase precursor [Rattus norvegicus]	gi|672060004|ref|XM_006242087.2|	2117	0	PREDICTED: Rattus norvegicus N-acetyl galactosaminidase, alpha (Naga), transcript variant X1, mRNA	Q66H12	832	0	Alpha-N-acetylgalactosaminidase	.	.	.	.	pfam02065	Melibiase	Melibiase. Glycoside hydrolase families GH27, GH31 and GH36 form the glycoside hydrolase clan GH-D. Glycoside hydrolase family 36 can be split into 11 families, GH36A to GH36K. This family includes enzymes from GH36A-B and GH36D-K and from GH27.	GO:0016052|carbohydrate catabolic process;GO:0019377|glycolipid catabolic process;GO:0016139|glycoside catabolic process;	GO:0005737|cytoplasm;GO:0070062|extracellular exosome;GO:0005764|lysosome;	GO:0004557|alpha-galactosidase activity;GO:0008456|alpha-N-acetylgalactosaminidase activity;	K01204	NAGA; alpha-N-acetylgalactosaminidase [EC:3.2.1.49]
ENSRNOG00000008067	8.41483	11.2249	8.02699	7.08792	8.75465	8.20663	4.48256	6.06124	4.08708	9.23178	6.88679	8.41727	5.64148	7.68008	8.19062	3.56097	5.77627	4.85514	Rcor1	protein_coding	chr6:135513650-135548201:+	gi|769468215|ref|NP_001292392.1|	1808	0	REST corepressor 1-like [Rattus norvegicus]	gi|769468214|ref|NM_001305463.1|	1101	0	Rattus norvegicus REST corepressor 1 (Rcor1), mRNA	Q8CFE3	679	0	REST corepressor 1	.	.	.	.	pfam00249	Myb_DNA-binding	Myb-like DNA-binding domain. This family contains the DNA binding domains from Myb proteins, as well as the SANT domain family.	GO:0030218|erythrocyte differentiation;GO:0070933|histone H4 deacetylation;GO:0000122|negative regulation of transcription from RNA polymerase II promoter;GO:0045892|negative regulation of transcription, DNA-templated;GO:0045654|positive regulation of megakaryocyte differentiation;GO:0006351|transcription, DNA-templated;	GO:1990391|DNA repair complex;GO:0005654|nucleoplasm;GO:0005634|nucleus;GO:0005667|transcription factor complex;GO:0017053|transcriptional repressor complex;	GO:0019899|enzyme binding;GO:0003714|transcription corepressor activity;GO:0003700|transcription factor activity, sequence-specific DNA binding;GO:0008134|transcription factor binding;GO:0044212|transcription regulatory region DNA binding;GO:0001078|transcriptional repressor activity, RNA polymerase II core promoter proximal region sequence-specific binding;	K11829	RCOR1, COREST; REST corepressor 1
ENSRNOG00000019657	17.6463	26.1475	21.3529	18.7773	18.0562	16.7538	7.65667	8.82197	8.82011	21.077	21.0689	19.7781	15.455	16.2518	14.5625	9.04699	9.24579	8.97988	Mk1	protein_coding	chr16:20531720-20534209:-	gi|19705521|ref|NP_599226.1|	671	7e-80	Mk1 protein [Rattus norvegicus]	gi|46048591|ref|NM_134399.2|	2478	0	Rattus norvegicus Mk1 protein (Mk1), mRNA	P62963	106	9e-25	Profilin-1	.	.	.	.	pfam00235	Profilin	Profilin.	GO:0008154|actin polymerization or depolymerization;GO:0071363|cellular response to growth factor stimulus;GO:0030837|negative regulation of actin filament polymerization;GO:0051497|negative regulation of stress fiber assembly;GO:0001843|neural tube closure;GO:0030838|positive regulation of actin filament polymerization;GO:0032781|positive regulation of ATPase activity;GO:0051054|positive regulat…	GO:0072562|blood microparticle;GO:0005938|cell cortex;GO:0005737|cytoplasm;GO:0005856|cytoskeleton;GO:0070062|extracellular exosome;GO:0005925|focal adhesion;GO:0016020|membrane;GO:0043005|neuron projection;GO:0005634|nucleus;GO:0045202|synapse;	GO:0003779|actin binding;GO:0000774|adenyl-nucleotide exchange factor activity;GO:0005546|phosphatidylinositol-4,5-bisphosphate binding;GO:0044822|poly(A) RNA binding;GO:0005102|receptor binding;	K05759	PFN; profilin
ENSRNOG00000008061	14.7426	20.8876	17.0968	11.115	11.3695	12.3758	10.1204	8.46615	9.13537	15.715	16.4114	10.8282	9.14575	9.43821	8.48441	7.11057	8.77966	7.24057	Nuak1	protein_coding	chr7:25039335-25113664:+	gi|157824124|ref|NP_001100244.1|	2996	0	NUAK family SNF1-like kinase 1 [Rattus norvegicus]	gi|157824123|ref|NM_001106774.1|	2864	0	Rattus norvegicus NUAK family, SNF1-like kinase, 1 (Nuak1), mRNA	Q641K5	1105	0	NUAK family SNF1-like kinase 1	.	.	.	.	pfam00069	Pkinase	Protein kinase domain.	GO:0007155|cell adhesion;GO:0006974|cellular response to DNA damage stimulus;GO:0035556|intracellular signal transduction;GO:0006468|protein phosphorylation;GO:0030155|regulation of cell adhesion;GO:2000772|regulation of cellular senescence;GO:0035507|regulation of myosin-light-chain-phosphatase activity;	GO:0005737|cytoplasm;GO:0015630|microtubule cytoskeleton;GO:0005730|nucleolus;GO:0005634|nucleus;	GO:0005524|ATP binding;GO:0002039|p53 binding;GO:0004674|protein serine/threonine kinase activity;	K08800	NUAK; NUAK family, SNF1-like kinase [EC:2.7.11.1]
ENSRNOG00000032195	0.206433	0.31383	0.323963	0.10193	0.0980158	0.0970932	0.102434	0.210651	0.101761	0.301967	0.517496	0.464183	0.102294	0.203361	0.191097	0.100684	0.192717	0.0987715	LOC103695172	protein_coding	chr3:59819157-59839929:+	gi|985482214|ref|NP_001306574.1|	1084	6e-148	uncharacterized protein LOC103695172 [Rattus norvegicus]	gi|985482213|ref|NM_001319645.1|	660	0	Rattus norvegicus uncharacterized LOC103695172 (LOC103695172), mRNA	.	.	.	.	.	.	.	.	pfam13182	DUF4007	Protein of unknown function (DUF4007). This family of proteins is functionally uncharacterized. This family of proteins is found in bacteria and archaea. Proteins in this family are typically between 284 and 326 amino acids in length. This domain is found associated with pfam01507 in some proteins, suggesting a functional link.	.	.	.	.	.
ENSRNOG00000008063	21.7729	18.2377	16.789	27.4635	22.4512	23.4123	35.2143	35.1748	38.0548	17.4343	19.9578	22.2458	25.5927	26.4754	25.5277	37.462	33.4165	38.8004	Hibadh	protein_coding	chr4:82604373-82702429:-	gi|83977457|ref|NP_071579.1|	1762	0	3-hydroxyisobutyrate dehydrogenase, mitochondrial precursor [Rattus norvegicus]	gi|83977456|ref|NM_022243.1|	1749	0	Rattus norvegicus 3-hydroxyisobutyrate dehydrogenase (Hibadh), mRNA	P29266	683	0	3-hydroxyisobutyrate dehydrogenase, mitochondrial	RSp0649	262	2e-81	COG2084	pfam03446	NAD_binding_2	NAD binding domain of 6-phosphogluconate dehydrogenase. The NAD binding domain of 6-phosphogluconate dehydrogenase adopts a Rossmann fold.	GO:0009083|branched-chain amino acid catabolic process;GO:0006574|valine catabolic process;	GO:0005739|mitochondrion;	GO:0008442|3-hydroxyisobutyrate dehydrogenase activity;GO:0051287|NAD binding;GO:0004616|phosphogluconate dehydrogenase (decarboxylating) activity;	K00020	E1.1.1.31, mmsB; 3-hydroxyisobutyrate dehydrogenase [EC:1.1.1.31]
ENSRNOG00000008062	0.575098	1.32469	0.65638	0.542117	0.372355	0.54098	0.674511	0.373449	0.902027	1.04518	1.02228	2.52754	0.388606	0.618044	0.483976	0.611985	0.658907	0.225135	Dqx1	protein_coding	chr4:113890509-113899347:+	gi|157821145|ref|NP_001102877.1|	3331	0	ATP-dependent RNA helicase DQX1 [Rattus norvegicus]	gi|157821144|ref|NM_001109407.1|	2606	0	Rattus norvegicus DEAQ box RNA-dependent ATPase 1 (Dqx1), mRNA	Q924H9	1213	0	ATP-dependent RNA helicase DQX1	SPBC16H5.10c	342	1e-103	COG1643	pfam07717	OB_NTP_bind	Oligonucleotide/oligosaccharide-binding (OB)-fold. This family is found towards the C-terminus of the DEAD-box helicases (pfam00270). In these helicases it is apparently always found in association with pfam04408. There do seem to be a couple of instances where it occurs by itself. The structure PDB:3i4u adopts an OB-fold. helicases (pfam00270). In these helicases it is apparently always found in…	GO:0000398|mRNA splicing, via spliceosome;	GO:0005737|cytoplasm;GO:0005681|spliceosomal complex;	GO:0005524|ATP binding;GO:0004004|ATP-dependent RNA helicase activity;GO:0016887|ATPase activity;GO:0044822|poly(A) RNA binding;	K14433	DQX1; ATP-dependent RNA helicase DQX1 [EC:3.6.4.12]
ENSRNOG00000007408	7.16445	9.18928	9.0625	8.15444	5.65032	8.18629	3.05295	2.9739	4.23007	11.4076	9.05111	11.104	7.34107	8.01483	6.96942	5.56722	6.23497	4.60934	Ebf4	protein_coding	chr3:122836446-122890663:+	gi|300797349|ref|NP_001178005.1|	2499	0	transcription factor COE4 [Rattus norvegicus]	gi|300797348|ref|NM_001191076.1|	1665	0	Rattus norvegicus early B-cell factor 4 (Ebf4), mRNA	Q8K4J2	962	0	Transcription factor COE4	.	.	.	.	pfam01833	TIG	IPT/TIG domain. This family consists of a domain that has an immunoglobulin like fold. These domains are found in cell surface receptors such as Met and Ron as well as in intracellular transcription factors where it is involved in DNA binding. CAUTION: This family does not currently recognize a significant number of members.	GO:0007275|multicellular organismal development;GO:0045944|positive regulation of transcription from RNA polymerase II promoter;GO:0006355|regulation of transcription, DNA-templated;	GO:0005634|nucleus;	GO:0003677|DNA binding;GO:0046872|metal ion binding;GO:0000977|RNA polymerase II regulatory region sequence-specific DNA binding;GO:0008134|transcription factor binding;GO:0001077|transcriptional activator activity, RNA polymerase II core promoter proximal region sequence-specific binding;GO:0001228|transcriptional activator activity, RNA polymerase II transcription regulatory region sequence-spe…	K09103	EBF, COE; early B-cell factor
ENSRNOG00000007402	0	0	0	0	0	0	0	0	0	0	0	0.364715	0	0	0.400394	0	0.100947	0	AC121415.1	protein_coding	chr2:178212156-178212785:-	gi|51704206|sp|P05426.2|RL7_RAT	780	2e-101	RecName: Full=60S ribosomal protein L7	gi|281604132|ref|NG_016248.1|	300	3e-154	Rattus norvegicus similar to 60S ribosomal protein L7 (LOC366268) pseudogene on chromosome 3	P05426	305	7e-103	60S ribosomal protein L7	SPBC18H10.12c	182	1e-55	COG1841	pfam08079	Ribosomal_L30_N	Ribosomal L30 N-terminal domain. This presumed domain is found at the N-terminus of Ribosomal L30 proteins and has been termed RL30NT or NUC018.	GO:0002181|cytoplasmic translation;GO:0097421|liver regeneration;GO:0000463|maturation of LSU-rRNA from tricistronic rRNA transcript (SSU-rRNA, 5.8S rRNA, LSU-rRNA);	GO:0031672|A band;GO:0022625|cytosolic large ribosomal subunit;GO:0005840|ribosome;	GO:0008097|5S rRNA binding;GO:0044822|poly(A) RNA binding;GO:0003735|structural constituent of ribosome;	.	.
ENSRNOG00000002691	0.0658193	0.0667079	0	0	0.0312514	0.278615	0.0979808	0	0.0324456	0.0320931	0.0659995	0.0740002	0.163077	0.12968	0.121859	0.128408	0.184338	0.0944771	Shcbp1l	protein_coding	chr13:70852023-70882340:+	gi|157786998|ref|NP_001099431.1|	3287	0	SHC SH2 domain-binding protein 1-like protein [Rattus norvegicus]	gi|170016026|ref|NM_001105961.2|	2045	0	Rattus norvegicus SHC SH2-domain binding protein 1-like (Shcbp1l), mRNA	Q3TTP0	1221	0	Testicular spindle-associated protein SHCBP1L	.	.	.	.	pfam13229	Beta_helix	Right handed beta helix region. This region contains a parallel beta helix region that shares some similarity with Pectate lyases.	GO:0030154|cell differentiation;GO:2001252|positive regulation of chromosome organization;GO:0007283|spermatogenesis;	GO:0005737|cytoplasm;GO:0072687|meiotic spindle;	.	.	.
ENSRNOG00000007400	36.3775	42.4857	38.7128	38.1511	40.9813	42.129	49.421	42.1109	41.3554	36.4419	35.0061	37.0962	39.2698	43.4638	40.7671	33.4575	37.8283	38.5026	Srebf2	protein_coding	chr7:123381077-123438603:+	gi|564361182|ref|XP_006242141.1|	4683	0	PREDICTED: sterol regulatory element-binding protein 2 isoform X1 [Rattus norvegicus]	gi|76096331|ref|NM_001033694.1|	4940	0	Rattus norvegicus sterol regulatory element binding transcription factor 2 (Srebf2), mRNA	Q3T1I5	1763	0	Sterol regulatory element-binding protein 2	.	.	.	.	pfam00010	HLH	Helix-loop-helix DNA-binding domain.	GO:0007568|aging;GO:0008203|cholesterol metabolic process;GO:0008610|lipid biosynthetic process;GO:0045944|positive regulation of transcription from RNA polymerase II promoter;GO:0045893|positive regulation of transcription, DNA-templated;GO:0042493|response to drug;GO:0009725|response to hormone;GO:0010288|response to lead ion;GO:0033993|response to lipid;GO:0007283|spermatogenesis;GO:0006351|tr…	GO:0005737|cytoplasm;GO:0030425|dendrite;GO:0005789|endoplasmic reticulum membrane;GO:0012507|ER to Golgi transport vesicle membrane;GO:0000139|Golgi membrane;GO:0016021|integral component of membrane;GO:0043231|intracellular membrane-bounded organelle;GO:0005634|nucleus;	GO:0003682|chromatin binding;GO:0043565|sequence-specific DNA binding;	K09107	SREBP2, SREBF2; sterol regulatory element-binding transcription factor 2
ENSRNOG00000002693	137.727	105.815	120.078	132.812	114.351	111.185	85.3352	87.2714	99.5572	120.68	128.73	109.37	118.149	112.153	131.608	117.915	100.061	100.175	Nme1	protein_coding	chr10:81657153-81666523:-	gi|35068|emb|CAA35621.1|	838	7e-111	Nm23 protein [Homo sapiens]	gi|402745725|ref|NM_138548.2|	733	0	Rattus norvegicus NME/NM23 nucleoside diphosphate kinase 1 (Nme1), mRNA	Q05982	316	2e-108	Nucleoside diphosphate kinase A	YKL067w	200	2e-63	COG0105	pfam00334	NDK	Nucleoside diphosphate kinase.	GO:0035690|cellular response to drug;GO:0071398|cellular response to fatty acid;GO:0071333|cellular response to glucose stimulus;GO:0006241|CTP biosynthetic process;GO:0006897|endocytosis;GO:0006183|GTP biosynthetic process;GO:0021766|hippocampus development;GO:0010629|negative regulation of gene expression;GO:0002762|negative regulation of myeloid leukocyte differentiation;GO:0006165|nucleoside …	GO:0005813|centrosome;GO:0005829|cytosol;GO:0070062|extracellular exosome;GO:0016020|membrane;GO:0005741|mitochondrial outer membrane;GO:0005634|nucleus;GO:0048471|perinuclear region of cytoplasm;GO:0032587|ruffle membrane;	GO:0005524|ATP binding;GO:0004536|deoxyribonuclease activity;GO:0019899|enzyme binding;GO:0043015|gamma-tubulin binding;GO:0005525|GTP binding;GO:0019215|intermediate filament binding;GO:0000287|magnesium ion binding;GO:0004550|nucleoside diphosphate kinase activity;GO:0044822|poly(A) RNA binding;GO:0019901|protein kinase binding;GO:0043024|ribosomal small subunit binding;GO:0000977|RNA polymeras…	K00940	ndk, NME; nucleoside-diphosphate kinase [EC:2.7.4.6]
ENSRNOG00000002695	10.7112	9.8537	9.896	9.76402	8.79439	9.26966	9.45252	8.67675	10.9825	9.83473	9.81515	8.15184	8.36165	10.292	9.1832	11.4771	9.69181	9.39834	Tfb2m	protein_coding	chr13:97820493-97838228:-	gi|56605644|ref|NP_001008294.1|	2130	0	dimethyladenosine transferase 2, mitochondrial [Rattus norvegicus]	gi|56605643|ref|NM_001008293.1|	2067	0	Rattus norvegicus transcription factor B2, mitochondrial (Tfb2m), mRNA	Q5U2T7	825	0	Dimethyladenosine transferase 2, mitochondrial	CC1685	62.4	7e-10	COG0030	pfam00398	RrnaAD	Ribosomal RNA adenine dimethylase.	GO:0045893|positive regulation of transcription, DNA-templated;GO:0006390|transcription from mitochondrial promoter;GO:0006391|transcription initiation from mitochondrial promoter;	GO:0030054|cell junction;GO:0005759|mitochondrial matrix;GO:0042645|mitochondrial nucleoid;	GO:0044822|poly(A) RNA binding;GO:0000179|rRNA (adenine-N6,N6-)-dimethyltransferase activity;GO:0003712|transcription cofactor activity;	K17653	TFB2M; dimethyladenosine transferase 2, mitochondrial [EC:2.1.1.-]
ENSRNOG00000007404	30.0823	33.3115	28.7252	19.412	18.1375	17.8919	7.58207	6.98397	11.4553	34.9237	44.1298	40.9793	23.5036	18.1885	23.1326	11.955	8.98972	10.281	Svbp	protein_coding	chr5:138245639-138251353:+	gi|84781713|ref|NP_001034083.1|	524	3e-64	small vasohibin-binding protein isoform a [Rattus norvegicus]	gi|84872222|ref|NM_001038994.2|	761	0	Rattus norvegicus small vasohibin binding protein (Svbp), transcript variant 1, mRNA	Q4KLG3	131	2e-37	Small vasohibin-binding protein	.	.	.	.	pfam07946	DUF1682	Protein of unknown function (DUF1682). The members of this family are all hypothetical eukaryotic proteins of unknown function. One member is described as being an adipocyte-specific protein, but no evidence of this was found.	.	GO:0005576|extracellular region;	.	.	.
ENSRNOG00000002697	9.2472	12.2406	11.8448	9.85947	9.6649	10.2851	13.9869	11.3946	12.9394	11.9291	11.3525	14.7121	8.7034	10.6374	9.83438	11.2328	10.7503	10.7783	Mtmr1	protein_coding	chr18:291780-325377:-	gi|564392554|ref|XP_006254443.1|	3508	0	PREDICTED: myotubularin-related protein 1 isoform X2 [Rattus norvegicus]	gi|672082720|ref|XM_006254381.2|	3506	0	PREDICTED: Rattus norvegicus myotubularin related protein 1 (Mtmr1), transcript variant X2, mRNA	Q9Z2C4	1246	0	Myotubularin-related protein 1	.	.	.	.	pfam06602	Myotub-related	Myotubularin-like phosphatase domain. This family represents the phosphatase domain within eukaryotic myotubularin-related proteins. Myotubularin is a dual-specific lipid phosphatase that dephosphorylates phosphatidylinositol 3-phosphate and phosphatidylinositol (3,5)-bi-phosphate. Mutations in gene encoding myotubularin-related proteins have been associated with disease.	GO:0046856|phosphatidylinositol dephosphorylation;	GO:0005737|cytoplasm;GO:0005886|plasma membrane;	GO:0052629|phosphatidylinositol-3,5-bisphosphate 3-phosphatase activity;GO:0004438|phosphatidylinositol-3-phosphatase activity;GO:0042803|protein homodimerization activity;GO:0004725|protein tyrosine phosphatase activity;	K18081	MTMR1_2; myotubularin-related protein 1/2 [EC:3.1.3.64 3.1.3.95]
ENSRNOG00000058068	0.0845738	0.159186	0.207303	0.0906788	0.181276	0.150021	0.0767387	0.0715072	0.0929104	0.216792	0.251993	0.119536	0.189188	0.190435	0.105133	0.115498	0.151141	0.0763069	Obscn	protein_coding	chr10:45338009-45481008:-	gi|345842335|ref|NP_001164983.2|	38283	0	obscurin isoform 1 [Mus musculus]	gi|345842334|ref|NM_001171512.2|	19312	0	Mus musculus obscurin, cytoskeletal calmodulin and titin-interacting RhoGEF (Obscn), transcript variant 1, mRNA	A2AAJ9	42.4	1e-12	Obscurin	.	.	.	.	pfam00069	Pkinase	Protein kinase domain.	GO:0030154|cell differentiation;GO:0098779|mitophagy in response to mitochondrial depolarization;GO:0007275|multicellular organismal development;GO:0035023|regulation of Rho protein signal transduction;	GO:0031430|M band;GO:0005863|striated muscle myosin thick filament;GO:0030018|Z disc;	GO:0030506|ankyrin binding;GO:0005524|ATP binding;GO:0004674|protein serine/threonine kinase activity;GO:0005089|Rho guanyl-nucleotide exchange factor activity;GO:0031432|titin binding;	.	.
ENSRNOG00000058069	0	0	0	0.542533	1.04339	0.516787	0	0	0.541632	0	0	0	0.544466	0	1.01713	0	0	0.525719	AABR07001497.1	lincRNA	chr1:47704677-47725747:+	.	.	.	.	gi|672012751|ref|XR_598678.1|	79	3e-32	PREDICTED: Rattus norvegicus uncharacterized LOC103690969 (LOC103690969), transcript variant X2, ncRNA	.	.	.	.	.	.	.	.	pfam01116	F_bP_aldolase	Fructose-bisphosphate aldolase class-II.	.	.	.	.	.
ENSRNOG00000053789	0	0	0	0.181822	0.174839	0	0	0.751512	0	0.179548	0	0.207001	0	0	0	0	0	0	AC111369.1	lincRNA	chr10:16948660-16951292:-	.	.	.	.	gi|672067093|ref|XR_594637.1|	357	0	PREDICTED: Rattus norvegicus uncharacterized LOC102552476 (LOC102552476), transcript variant X15, ncRNA	.	.	.	.	.	.	.	.	pfam07598	DUF1561	Protein of unknown function (DUF1561). A family of paralogous proteins in Leptospira interrogans.	.	.	.	.	.
ENSRNOG00000058067	0	0.575356	0	0	0	0	0	0	0	0	0	0	0	0	0	0	0	0	AABR07061801.1	miRNA	chr4:144863342-144863461:-	.	.	.	.	.	.	.	.	.	.	.	.	.	.	.	.	pfam07402	Herpes_U26	Human herpesvirus U26 protein. This family consists of several Human herpesvirus U26 proteins of around 300 residues in length. The function of this family is unknown.	.	.	.	.	.
ENSRNOG00000058063	0.414121	0.419712	0	0.204481	0	0	0	0	0	0.403846	0.207628	0.232797	0.615628	0.20398	0	0	0	0.198143	AABR07010160.1	lincRNA	chr2:127350818-127354933:-	.	.	.	.	gi|56900016|gb|AC102343.8|	103	5e-45	Mus musculus chromosome 3, clone RP23-254H18, complete sequence	.	.	.	.	.	.	.	.	pfam15242	FAM53	Family of FAM53. The FAM53 protein family refers to a family of proteins, which bind to a transcriptional regulator that modulates cell proliferation. It is known to be highly important in neural tube development. It is found in eukaryotes and is typically between 303 and 413 amino acids in length.	.	.	.	.	.
ENSRNOG00000007671	43.7666	36.3822	36.4984	37.0785	34.5158	33.0277	30.9399	27.8748	30.3671	35.2261	35.1692	31.723	34.4996	32.7056	35.5895	33.1526	28.1952	34.1365	Smu1	protein_coding	chr5:57042705-57061365:-	gi|84370185|ref|NP_001033662.1|	2771	0	WD40 repeat-containing protein SMU1 [Bos taurus]	gi|17105375|ref|NM_057195.1|	1722	0	Rattus norvegicus smu-1 suppressor of mec-8 and unc-52 homolog (C. elegans) (Smu1), mRNA	Q3UKJ7	1071	0	WD40 repeat-containing protein SMU1	.	.	.	.	pfam00400	WD40	WD domain, G-beta repeat.	.	GO:0005737|cytoplasm;GO:0005634|nucleus;	.	K13111	SMU1; WD40 repeat-containing protein SMU1
ENSRNOG00000057682	3.73276	5.67474	7.81062	0.921563	5.31702	1.75566	2.77836	0.952259	0	0.910036	2.80724	1.04918	0	1.83861	1.72773	2.73088	0.871188	1.78601	snoZ40	snoRNA	chr8:13870489-13870561:+	.	.	.	.	gi|908663767|tpe|LN872936.1|	70	2e-27	TPA: Mus musculus snoZ40 gene for small nucleolar RNA snoZ40	.	.	.	.	.	.	.	.	pfam01400	Astacin	Astacin (Peptidase family M12A). The members of this family are enzymes that cleave peptides. These proteases require zinc for catalysis. Members of this family contain two conserved disulphide bridges, these are joined 1-4 and 2-3. Members of this family have an amino terminal propeptide which is cleaved to give the active protease domain. All other linked domains are found to the carboxyl termi…	.	.	.	.	.
ENSRNOG00000007673	27.3073	26.4819	27.8773	23.5404	24.1995	23.9717	18.8838	19.3344	18.4096	26.9602	24.6956	28.5421	21.5449	22.4493	22.7836	17.4433	20.4154	19.722	Ppig	protein_coding	chr3:55960067-55988968:+	gi|564341268|ref|XP_006234386.1|	2500	0	PREDICTED: peptidyl-prolyl cis-trans isomerase G isoform X1 [Rattus norvegicus]	gi|13929123|ref|NM_031793.1|	3831	0	Rattus norvegicus peptidylprolyl isomerase G (Ppig), mRNA	O55035	405	1e-122	Peptidyl-prolyl cis-trans isomerase G	YLR216c_1	209	5e-60	COG0652	pfam00160	Pro_isomerase	Cyclophilin type peptidyl-prolyl cis-trans isomerase/CLD. The peptidyl-prolyl cis-trans isomerases, also known as cyclophilins, share this domain of about 109 amino acids. Cyclophilins have been found in all organisms studied so far and catalyse peptidyl-prolyl isomerization during which the peptide bond preceding proline (the peptidyl-prolyl bond) is stabilized in the cis conformation. Mammalian…	GO:0006457|protein folding;	GO:0016363|nuclear matrix;GO:0016607|nuclear speck;	GO:0003755|peptidyl-prolyl cis-trans isomerase activity;	K09566	PPIG; peptidyl-prolyl isomerase G (cyclophilin G) [EC:5.2.1.8]
ENSRNOG00000007675	2.56483	2.62802	2.86031	6.20692	5.94177	5.46165	5.7621	5.34951	3.89025	1.40176	1.15875	1.52103	4.99999	4.80344	4.40939	4.64637	7.36743	5.47514	Gpr63	protein_coding	chr5:39329423-39370900:+	gi|157820341|ref|NP_001100110.1|	2137	0	probable G-protein coupled receptor 63 [Rattus norvegicus]	gi|157820340|ref|NM_001106640.1|	2407	0	Rattus norvegicus G protein-coupled receptor 63 (Gpr63), mRNA	Q9EQQ3	802	0	Probable G-protein coupled receptor 63	.	.	.	.	pfam00001	7tm_1	7 transmembrane receptor (rhodopsin family). This family contains, amongst other G-protein-coupled receptors (GCPRs), members of the opsin family, which have been considered to be typical members of the rhodopsin superfamily. They share several motifs, mainly the seven transmembrane helices, GCPRs of the rhodopsin superfamily. All opsins bind a chromophore, such as 11-cis-retinal. The function of…	.	GO:0016021|integral component of membrane;GO:0005886|plasma membrane;GO:0043235|receptor complex;	GO:0004930|G-protein coupled receptor activity;	K04321	GPR63; G protein-coupled receptor 63
ENSRNOG00000007679	1.7769	2.25746	1.36155	3.73196	3.01825	2.84859	4.69422	4.95441	6.09445	1.684	1.73158	0.478337	2.90195	2.78595	2.40942	4.51635	3.83169	4.98139	Cyth4	protein_coding	chr7:119820537-119845003:+	gi|564361059|ref|XP_006242093.1|	2125	0	PREDICTED: cytohesin-4 isoform X1 [Rattus norvegicus]	gi|194474051|ref|NM_001130577.1|	2654	0	Rattus norvegicus cytohesin 4 (Cyth4), mRNA	Q80YW0	68.2	1e-10	Cytohesin-4	SPAC30.01c	172	3e-43	COG5307	pfam01369	Sec7	Sec7 domain. The Sec7 domain is a guanine-nucleotide-exchange-factor (GEF) for the pfam00025 family.	GO:0032012|regulation of ARF protein signal transduction;	GO:0005886|plasma membrane;	GO:0005086|ARF guanyl-nucleotide exchange factor activity;GO:0008289|lipid binding;	K18441	CYTH; cytohesin
ENSRNOG00000007678	11.9774	11.941	10.8368	8.05084	9.22634	8.50919	7.09317	7.52128	5.97304	9.25701	8.11875	7.09401	9.18631	7.89359	8.99409	7.68003	7.11553	6.46549	Zfp263	protein_coding	chr10:12024361-12030416:-	gi|564370654|ref|XP_006245892.1|	3466	0	PREDICTED: zinc finger protein 263 isoform X1 [Rattus norvegicus]	gi|672066683|ref|XM_006245830.2|	2440	0	PREDICTED: Rattus norvegicus zinc finger protein 263 (Zfp263), transcript variant X1, mRNA	O14978	102	3e-21	Zinc finger protein 263	.	.	.	.	pfam02023	SCAN	SCAN domain. The SCAN domain (named after SRE-ZBP, CTfin51, AW-1 and Number 18 cDNA) is found in several pfam00096 proteins. The domain has been shown to be able to mediate homo- and hetero-oligomerization.	GO:0045892|negative regulation of transcription, DNA-templated;GO:0006355|regulation of transcription, DNA-templated;GO:0006351|transcription, DNA-templated;	GO:0005737|cytoplasm;GO:0015630|microtubule cytoskeleton;GO:0005654|nucleoplasm;GO:0005634|nucleus;	GO:0046872|metal ion binding;GO:0043565|sequence-specific DNA binding;GO:0003700|transcription factor activity, sequence-specific DNA binding;	K09229	ZKSCAN; KRAB and SCAN domains-containing zinc finger protein
ENSRNOG00000012186	36.7548	30.1648	31.2242	42.1807	42.0074	41.3561	43.3882	44.1686	42.8884	23.4265	27.1437	23.1545	35.2938	38.486	41.1011	44.0532	41.6782	44.3359	Golph3	protein_coding	chr2:62360754-62388771:+	gi|395840239|ref|XP_003792971.1|	1268	2e-165	PREDICTED: Golgi phosphoprotein 3 [Otolemur garnettii]	gi|62461579|ref|NM_023977.2|	2504	0	Rattus norvegicus golgi phosphoprotein 3 (Golph3), mRNA	Q9CRA5	492	9e-167	Golgi phosphoprotein 3	.	.	.	.	pfam05719	GPP34	Golgi phosphoprotein 3 (GPP34). This family consists of several eukaryotic GPP34 like proteins. GPP34 localizes to the Golgi complex and is conserved from yeast to humans. The cytosolic-ally exposed location of GPP34 predict a role for a novel coat protein in Golgi trafficking.	GO:0090164|asymmetric Golgi ribbon formation;GO:0060352|cell adhesion molecule production;GO:0016477|cell migration;GO:0008283|cell proliferation;GO:0010467|gene expression;GO:0009101|glycoprotein biosynthetic process;GO:0007030|Golgi organization;GO:0090161|Golgi ribbon formation;GO:0043001|Golgi to plasma membrane protein transport;GO:0048194|Golgi vesicle budding;GO:0030032|lamellipodium assem…	GO:0005829|cytosol;GO:0005768|endosome;GO:0005794|Golgi apparatus;GO:0031985|Golgi cisterna;GO:0032580|Golgi cisterna membrane;GO:0043231|intracellular membrane-bounded organelle;GO:0005758|mitochondrial intermembrane space;GO:0005739|mitochondrion;GO:0005654|nucleoplasm;GO:0005886|plasma membrane;GO:0005802|trans-Golgi network;	GO:0019899|enzyme binding;GO:0070273|phosphatidylinositol-4-phosphate binding;	K15620	GOLPH3, GPP34; golgi phosphoprotein 3
ENSRNOG00000012181	92.6183	53.9402	87.3862	88.587	93.1852	93.0413	45.9859	50.484	58.0878	62.9762	64.8112	52.91	120.885	117.93	108.722	86.4537	81.787	64.7808	Lpl	protein_coding	chr16:22537056-22561496:-	gi|6981168|ref|NP_036730.1|	2466	0	lipoprotein lipase precursor [Rattus norvegicus]	gi|205214|gb|L03294.1|RATLLIPA	3568	0	Rattus norvegicus lipoprotein lipase mRNA, complete cds	Q06000	954	0	Lipoprotein lipase	.	.	.	.	pfam00151	Lipase	Lipase.	GO:0042632|cholesterol homeostasis;GO:0006633|fatty acid biosynthetic process;GO:0016042|lipid catabolic process;GO:0090197|positive regulation of chemokine secretion;GO:0010886|positive regulation of cholesterol storage;GO:0010744|positive regulation of macrophage derived foam cell differentiation;GO:0010890|positive regulation of sequestering of triglyceride;GO:0009409|response to cold;GO:00424…	GO:0031225|anchored component of membrane;GO:0009986|cell surface;GO:0042627|chylomicron;GO:0070062|extracellular exosome;GO:0031012|extracellular matrix;GO:0005615|extracellular space;GO:0005886|plasma membrane;GO:0034361|very-low-density lipoprotein particle;	GO:0008201|heparin binding;GO:0004465|lipoprotein lipase activity;GO:0017129|triglyceride binding;	K01059	LPL; lipoprotein lipase [EC:3.1.1.34]
ENSRNOG00000012183	117.594	86.5996	104.184	111.249	109.752	108.269	67.1849	62.7369	67.7386	95.2443	103.263	91.9441	121.019	115.112	122.386	86.0965	71.2363	72.3081	Glrx	protein_coding	chr2:2605996-2615944:+	gi|11560105|ref|NP_071614.1|	558	4e-67	glutaredoxin-1 [Rattus norvegicus]	gi|38181943|gb|BC061555.1|	1271	0	Rattus norvegicus glutaredoxin 1 (thioltransferase), mRNA (cDNA clone MGC:72841 IMAGE:6889009), complete cds	Q9ESH6	219	1e-68	Glutaredoxin-1	SPAC4F10.20	70.5	7e-14	COG0695	pfam00462	Glutaredoxin	Glutaredoxin.	GO:0007568|aging;GO:0045454|cell redox homeostasis;GO:0071392|cellular response to estradiol stimulus;GO:0071333|cellular response to glucose stimulus;GO:1901299|negative regulation of hydrogen peroxide-mediated programmed cell death;GO:2000587|negative regulation of platelet-derived growth factor receptor-beta signaling pathway;GO:0022602|ovulation cycle process;GO:0060355|positive regulation of…	GO:0005737|cytoplasm;GO:0005829|cytosol;GO:0030425|dendrite;GO:0005758|mitochondrial intermembrane space;GO:0043025|neuronal cell body;GO:0005634|nucleus;	GO:0009055|electron carrier activity;GO:0015038|glutathione disulfide oxidoreductase activity;GO:0015035|protein disulfide oxidoreductase activity;	K03676	grxC, GLRX, GLRX2; glutaredoxin 3
ENSRNOG00000017120	20.777	24.9482	23.9922	28.6322	28.2681	23.599	24.8638	22.198	12.2838	24.7932	13.304	20.4442	25.7974	22.7568	21.9766	12.3508	20.6854	25.9403	Abhd2	protein_coding	chr1:140998240-141087405:+	gi|157820401|ref|NP_001099745.1|	2237	0	abhydrolase domain-containing protein 2 [Rattus norvegicus]	gi|157820400|ref|NM_001106275.1|	2023	0	Rattus norvegicus abhydrolase domain containing 2 (Abhd2), mRNA	Q9QXM0	864	0	Monoacylglycerol lipase ABHD2	ECU07g0900	108	2e-24	COG0429	pfam00561	Abhydrolase_1	alpha/beta hydrolase fold. This catalytic domain is found in a very wide range of enzymes.	GO:0007340|acrosome reaction;GO:0046464|acylglycerol catabolic process;GO:0030336|negative regulation of cell migration;GO:0032570|response to progesterone;GO:0009611|response to wounding;GO:0048240|sperm capacitation;GO:0043401|steroid hormone mediated signaling pathway;	GO:0002080|acrosomal membrane;GO:0001669|acrosomal vesicle;GO:0016021|integral component of membrane;GO:0036126|sperm flagellum;GO:0097524|sperm plasma membrane;	GO:0047372|acylglycerol lipase activity;GO:0042562|hormone binding;GO:0003707|steroid hormone receptor activity;	K13697	ABHD2; abhydrolase domain-containing protein 2
ENSRNOG00000017123	56.042	49.2406	54.6145	177.078	144.925	127.146	134.695	142.873	205.457	67.7417	87.303	49.2575	131.628	131.464	134.443	156.763	138.437	170.163	B2m	protein_coding	chr3:114087287-114093309:+	gi|7549746|ref|NP_036644.1|	571	4e-67	beta-2-microglobulin precursor [Rattus norvegicus]	gi|332801023|ref|NM_012512.2|	1827	0	Rattus norvegicus beta-2 microglobulin (B2m), mRNA	P07151	224	1e-68	Beta-2-microglobulin	.	.	.	.	pfam07654	C1-set	Immunoglobulin C1-set domain.	GO:0019731|antibacterial humoral response;GO:0019885|antigen processing and presentation of endogenous peptide antigen via MHC class I;GO:0002481|antigen processing and presentation of exogenous protein antigen via MHC class Ib, TAP-dependent;GO:0071281|cellular response to iron ion;GO:0071222|cellular response to lipopolysaccharide;GO:0050829|defense response to Gram-negative bacterium;GO:005083…	GO:0009897|external side of plasma membrane;GO:0070062|extracellular exosome;GO:0005615|extracellular space;GO:0005925|focal adhesion;GO:0005794|Golgi apparatus;GO:1990712|HFE-transferrin receptor complex;GO:0042612|MHC class I protein complex;	GO:0001948|glycoprotein binding;	K08055	B2M; beta-2-microglobulin
ENSRNOG00000017127	106.078	107.871	94.5947	86.5204	78.7609	81.0751	55.3307	51.9432	68.9609	116.55	146.926	129.268	101.954	81.3552	94.3253	83.292	60.4397	62.5493	Rpl28	protein_coding	chr1:72619282-72621519:-	gi|589958822|ref|XP_006992001.1|	638	3e-77	PREDICTED: 60S ribosomal protein L28 isoform X1 [Peromyscus maniculatus bairdii]	gi|61889082|ref|NM_022697.2|	1531	0	Rattus norvegicus ribosomal protein L28 (Rpl28), mRNA	P41105	246	2e-77	60S ribosomal protein L28	.	.	.	.	pfam01778	Ribosomal_L28e	Ribosomal L28e protein family.	GO:1903955|positive regulation of protein targeting to mitochondrion;GO:1903146|regulation of mitophagy;GO:0006412|translation;	GO:0044297|cell body;GO:0005737|cytoplasm;GO:0036464|cytoplasmic ribonucleoprotein granule;GO:0022625|cytosolic large ribosomal subunit;GO:0030425|dendrite;GO:0070062|extracellular exosome;GO:0016020|membrane;	GO:0044822|poly(A) RNA binding;GO:0003735|structural constituent of ribosome;	K02903	RP-L28e, RPL28; large subunit ribosomal protein L28e
ENSRNOG00000017129	6.37108	7.34374	7.58085	6.06631	6.64603	6.69081	2.62349	2.8722	2.15624	6.91775	5.66385	5.75175	5.52249	5.82663	4.87666	2.78272	3.37336	2.69347	Ttll4	protein_coding	chr9:81940630-81954686:+	gi|109486256|ref|XP_001074653.1|	5810	0	PREDICTED: tubulin polyglutamylase TTLL4 [Rattus norvegicus]	gi|672024176|ref|XM_002727234.3|	3544	0	PREDICTED: Rattus norvegicus tubulin tyrosine ligase-like family, member 4 (Ttll4), mRNA	Q80UG8	2114	0	Tubulin polyglutamylase TTLL4	.	.	.	.	pfam03133	TTL	Tubulin-tyrosine ligase family. Tubulins and microtubules are subjected to several post-translational modifications of which the reversible detyrosination/tyrosination of the carboxy-terminal end of most alpha-tubulins has been extensively analysed. This modification cycle involves a specific carboxypeptidase and the activity of the tubulin-tyrosine ligase (TTL). The true physiological function o…	GO:0018200|peptidyl-glutamic acid modification;GO:0018095|protein polyglutamylation;	GO:0005929|cilium;GO:0005737|cytoplasm;GO:0005874|microtubule;	GO:0005524|ATP binding;GO:0070739|protein-glutamic acid ligase activity;GO:0015631|tubulin binding;	K16601	TTLL4; tubulin polyglutamylase TTLL4 [EC:6.-.-.-]
ENSRNOG00000057578	1.04951	0.773587	1.09803	1.13066	0.996631	0.762875	1.04156	0.584159	1.22284	0.697822	0.90888	0.69725	2.17481	2.39676	2.11973	2.09405	1.33607	1.32387	Prodh2	protein_coding	chr1:88955135-88968501:+	gi|198278488|ref|NP_001033677.1|	2061	0	probable proline dehydrogenase 2 [Rattus norvegicus]	gi|198278487|ref|NM_001038588.1|	1264	0	Rattus norvegicus proline dehydrogenase (oxidase) 2 (Prodh2), mRNA	Q2V057	790	0	Probable proline dehydrogenase 2	SPCC70.03c	103	7e-23	COG0506	pfam01619	Pro_dh	Proline dehydrogenase.	GO:0010133|proline catabolic process to glutamate;	.	GO:0004657|proline dehydrogenase activity;	.	.
ENSRNOG00000020199	11.5417	18.6293	11.9938	9.90115	10.4066	11.5515	6.9805	9.67578	9.04182	14.666	11.0667	19.8794	8.74252	12.1356	11.044	8.03633	8.74319	6.76807	RGD1311517	protein_coding	chr5:173542358-173559761:+	gi|564354524|ref|XP_006239641.1|	941	6e-121	PREDICTED: uncharacterized protein C1orf159 homolog isoform X3 [Rattus norvegicus]	gi|62078876|ref|NM_001014072.1|	1753	0	Rattus norvegicus similar to RIKEN cDNA 9430015G10 (RGD1311517), mRNA	Q96HA4	208	3e-59	Uncharacterized protein C1orf159	.	.	.	.	pfam14946	DUF4501	Domain of unknown function (DUF4501). This family of proteins is found in eukaryotes. Proteins in this family are typically between 167 and 308 amino acids in length. The exact function of this protein remains unknown, but it is thought to be a single-pass membrane protein. This family contains many highly conserved cysteine residues.	.	GO:0016021|integral component of membrane;	.	.	.
ENSRNOG00000020197	0.106235	0.0538344	0.083359	0.104911	0.0504409	0.0749492	0.0527148	0.0542027	0.183289	0.077699	0.18642	0.0298597	0.0789635	0.104654	0.22127	0.0777209	0.0743821	0.127074	LOC100911932	protein_coding	chr1:220446425-220448989:+	gi|157821557|ref|NP_001099795.1|	3185	0	endosialin precursor [Rattus norvegicus]	gi|157821556|ref|NM_001106325.1|	2565	0	Rattus norvegicus CD248 molecule (Cd248), mRNA	Q91V98	1156	0	Endosialin	.	.	.	.	pfam14670	FXa_inhibition	Coagulation Factor Xa inhibitory site. This short domain on coagulation enzyme factor Xa is found to be the target for a potent inhibitor of coagulation, TAK-442.	GO:0060033|anatomical structure regression;GO:0016477|cell migration;GO:0048535|lymph node development;GO:0008284|positive regulation of cell proliferation;GO:2000353|positive regulation of endothelial cell apoptotic process;	GO:0005737|cytoplasm;GO:0070062|extracellular exosome;GO:0016021|integral component of membrane;GO:0005886|plasma membrane;	GO:0005509|calcium ion binding;GO:0030246|carbohydrate binding;GO:0050840|extracellular matrix binding;	K06706	CD248, CD164L1; CD248 antigen, endosialin
ENSRNOG00000020194	108.439	106.051	107.915	53.8288	57.929	55.2567	14.228	14.1877	15.4151	149.098	168.169	126.623	71.948	62.6543	72.9489	20.0856	18.9083	19.0135	Hes6	protein_coding	chr9:98549705-98551438:-	gi|61557199|ref|NP_001013197.1|	1022	2e-134	transcription cofactor HES-6 [Rattus norvegicus]	gi|61557198|ref|NM_001013179.1|	1385	0	Rattus norvegicus hes family bHLH transcription factor 6 (Hes6), mRNA	Q9JHE6	56.2	1e-07	Transcription cofactor HES-6	.	.	.	.	.	.	.	GO:0030154|cell differentiation;GO:0000122|negative regulation of transcription from RNA polymerase II promoter;GO:0007399|nervous system development;GO:0006357|regulation of transcription from RNA polymerase II promoter;GO:0006351|transcription, DNA-templated;	GO:0005634|nucleus;GO:0005667|transcription factor complex;	GO:0046982|protein heterodimerization activity;GO:0042803|protein homodimerization activity;GO:0000977|RNA polymerase II regulatory region sequence-specific DNA binding;GO:0003712|transcription cofactor activity;GO:0003700|transcription factor activity, sequence-specific DNA binding;GO:0008134|transcription factor binding;GO:0001227|transcriptional repressor activity, RNA polymerase II transcript…	K09087	HES2_6_7; hairy and enhancer of split 2/6/7
ENSRNOG00000020193	0.0845348	0.257028	0.227423	0.190815	0.160551	0.12496	0.263668	0.357371	0.333371	0.141321	0.169532	0.108619	0.179526	0.17845	0.190047	0.294502	0.22548	0.184901	Runx2	protein_coding	chr9:18564927-18773092:+	gi|564367403|ref|XP_006244613.1|	2583	0	PREDICTED: runt-related transcription factor 2 isoform X3 [Rattus norvegicus]	gi|511094001|ref|NM_001278483.1|	5641	0	Rattus norvegicus runt-related transcription factor 2 (Runx2), transcript variant 1, mRNA	Q08775	976	0	Runt-related transcription factor 2	.	.	.	.	pfam00853	Runt	Runt domain.	GO:0030509|BMP signaling pathway;GO:0048469|cell maturation;GO:0071773|cellular response to BMP stimulus;GO:0002063|chondrocyte development;GO:0002062|chondrocyte differentiation;GO:0048701|embryonic cranial skeleton morphogenesis;GO:0035115|embryonic forelimb morphogenesis;GO:0001958|endochondral ossification;GO:0045879|negative regulation of smoothened signaling pathway;GO:0045892|negative regu…	GO:0005737|cytoplasm;GO:0000790|nuclear chromatin;GO:0005654|nucleoplasm;GO:0005634|nucleus;GO:0043234|protein complex;GO:0005667|transcription factor complex;	GO:0005524|ATP binding;GO:0043425|bHLH transcription factor binding;GO:0003682|chromatin binding;GO:0003677|DNA binding;GO:0019904|protein domain specific binding;GO:0070491|repressing transcription factor binding;GO:0000978|RNA polymerase II core promoter proximal region sequence-specific DNA binding;GO:0000979|RNA polymerase II core promoter sequence-specific DNA binding;GO:0003700|transcriptio…	K09278	RUNX2, AML3; runt-related transcription factor 2
ENSRNOG00000020191	17.7306	23.1423	17.7875	13.7946	14.0679	15.0603	13.1683	14.5517	14.1167	23.8885	24.3294	27.6721	16.9363	14.5078	14.3617	18.5756	15.8175	15.9624	Tbc1d17	protein_coding	chr1:100836990-100845392:-	gi|157820129|ref|NP_001099728.1|	2841	0	TBC1 domain family member 17 [Rattus norvegicus]	gi|170016028|ref|NM_001106258.2|	2157	0	Rattus norvegicus TBC1 domain family, member 17 (Tbc1d17), mRNA	Q8BYH7	1063	0	TBC1 domain family member 17	SPAC630.05	186	5e-49	COG5210	pfam12068	DUF3548	Domain of unknown function (DUF3548). This presumed domain is functionally uncharacterized. This domain is found in eukaryotes. This domain is typically between 184 to 216 amino acids in length. This domain is found associated with pfam00566. This domain is found at the N-terminus of GYP7 proteins.	GO:0006914|autophagy;GO:0015031|protein transport;GO:0042147|retrograde transport, endosome to Golgi;	GO:0005776|autophagosome;GO:0031410|cytoplasmic vesicle;GO:0005829|cytosol;	GO:0005096|GTPase activator activity;	.	.
ENSRNOG00000027015	30.7317	27.7382	28.1245	29.0596	28.931	30.1364	27.2711	26.641	27.0918	28.8256	34.6539	32.7853	28.7904	30.2744	28.6944	27.0856	27.3472	28.3072	Ythdf1	protein_coding	chr3:176415914-176431423:-	gi|67078504|ref|NP_001019927.1|	2343	0	YTH domain-containing family protein 1 [Rattus norvegicus]	gi|67078503|ref|NM_001024756.1|	3079	0	Rattus norvegicus YTH N(6)-methyladenosine RNA binding protein 1 (Ythdf1), mRNA	P59326	900	0	YTH domain-containing family protein 1	.	.	.	.	pfam04146	YTH	YT521-B-like domain. A protein of the YTH family has been shown to selectively remove transcripts of meiosis-specific genes expressed in mitotic cells. It has been speculated that in higher eukaryotic YTH-family members may be involved in similar mechanisms to suppress gene regulation during gametogenesis or general silencing. The rat protein YT521-B is a tyrosine-phosphorylated nuclear protein, …	GO:0045948|positive regulation of translational initiation;	GO:0005737|cytoplasm;	GO:1990247|N6-methyladenosine-containing RNA binding;GO:0044822|poly(A) RNA binding;GO:0043022|ribosome binding;	.	.
ENSRNOG00000061515	28.1639	23.8274	24.0931	23.851	25.2209	21.5115	18.1559	19.8146	18.353	21.44	25.264	21.9216	21.3118	24.3459	20.5007	15.9671	19.9255	17.3531	Fbxo45	protein_coding	chr11:71796282-71808498:+	gi|672071367|ref|XP_006248538.2|	1350	0	PREDICTED: LOW QUALITY PROTEIN: F-box/SPRY domain-containing protein 1 isoform X2 [Rattus norvegicus]	gi|672071366|ref|XM_006248476.2|	841	0	PREDICTED: Rattus norvegicus F-box protein 45 (Fbxo45), transcript variant X2, mRNA	Q8K3B1	466	1e-164	F-box/SPRY domain-containing protein 1	.	.	.	.	pfam00622	SPRY	SPRY domain. SPRY Domain is named from SPla and the RYanodine Receptor. Domain of unknown function. Distant homologues are domains in butyrophilin/marenostrin/pyrin homologues.	GO:0021960|anterior commissure morphogenesis;GO:0006974|cellular response to DNA damage stimulus;GO:0021799|cerebral cortex radially oriented cell migration;GO:0021800|cerebral cortex tangential migration;GO:0021957|corticospinal tract morphogenesis;GO:0060384|innervation;GO:0001764|neuron migration;GO:0043161|proteasome-mediated ubiquitin-dependent protein catabolic process;GO:0016567|protein ub…	GO:0030054|cell junction;GO:0014069|postsynaptic density;GO:0045211|postsynaptic membrane;GO:0042734|presynaptic membrane;GO:0045202|synapse;	.	K10319	FBXO45; F-box protein 45
ENSRNOG00000061516	0	0.10398	0	0.101316	0	0	0	0	0	0	0	0	0	0	0	0.100077	0	0	AABR07014342.1	lincRNA	chr14:10296465-10297482:-	.	.	.	.	gi|56382159|gb|AC107774.8|	135	2e-62	Mus musculus chromosome 5, clone RP23-99A9, complete sequence	.	.	.	.	.	.	.	.	pfam02010	REJ	REJ domain. The REJ (Receptor for Egg Jelly) domain is found in PKD1, and the sperm receptor for egg jelly. The function of this domain is unknown. The domain is 600 amino acids long so is probably composed of multiple structural domains. There are six completely conserved cysteine residues that may form disulphide bridges. This region contains tandem PKD-like domains.	.	.	.	.	.
ENSRNOG00000061517	0	0.531098	0	0	0	0.492935	0	0	0	0	0	0	0	0	0	0	0	0	SNORA17	snoRNA	chr3:94518640-94518769:+	.	.	.	.	gi|298910637|emb|FQ225625.1|	80	1e-32	Rattus norvegicus TL0AEA4YG11 mRNA sequence	.	.	.	.	.	.	.	.	pfam13639	zf-RING_2	Ring finger domain.	.	.	.	.	.
ENSRNOG00000061510	0.0333936	0	0	0	0.031711	0	0	0	0	0.13026	0	0.150177	0.06619	0.131587	0	0	0	0	Pom121l2	protein_coding	chr17:44588045-44595323:-	gi|242397458|ref|NP_001156403.1|	2240	0	POM121-like protein 2 isoform 2 [Rattus norvegicus]	gi|242397457|ref|NM_001162931.1|	2040	0	Rattus norvegicus POM121 transmembrane nucleoporin-like 2 (Pom121l2), transcript variant 2, mRNA	Q5SW25	691	0	POM121-like protein 2	.	.	.	.	pfam15229	POM121	POM121 family.	GO:0006606|protein import into nucleus;GO:0006405|RNA export from nucleus;	GO:0005643|nuclear pore;	GO:0008139|nuclear localization sequence binding;GO:0005487|nucleocytoplasmic transporter activity;GO:0017056|structural constituent of nuclear pore;	K14316	POM121, NUP121; nuclear pore complex protein Nup121
ENSRNOG00000061511	1.59752	1.15649	1.79075	1.80299	1.84211	1.39541	0.792709	1.74661	2.13749	2.00299	1.83074	2.56584	0.678531	2.92268	1.90137	2.33748	1.06527	1.9655	LOC102552182	protein_coding	chrX:156153819-156155014:-	gi|564323885|ref|XP_006227268.1|	1023	2e-139	PREDICTED: EKC/KEOPS complex subunit LAGE3-like [Rattus norvegicus]	gi|672088904|ref|XM_006229616.2|	597	0	PREDICTED: Rattus norvegicus L antigen family member 3-like (LOC102552182), mRNA	Q9CR70	72.8	7e-15	EKC/KEOPS complex subunit Lage3	.	.	.	.	pfam09341	Pcc1	Transcription factor Pcc1. Pcc1 is a transcription factor that functions in regulating genes involved in cell cycle progression and polarised growth.	GO:0008033|tRNA processing;	GO:0005634|nucleus;	.	K15902	PCC1, LAGE3; EKC/KEOPS complex subunit PCC1/LAGE3
ENSRNOG00000061513	0.196603	0.199257	0.102845	0.29123	0.186697	0.184939	0	0	0	0.287587	0.197141	0.11052	0.194845	0.290516	0.0909986	0.287668	0.550621	0.0940681	AABR07012728.2	lincRNA	chr2:204039338-204042981:+	.	.	.	.	gi|672016157|ref|XR_599896.1|	334	3e-173	PREDICTED: Rattus norvegicus uncharacterized LOC102549541 (LOC102549541), ncRNA	.	.	.	.	.	.	.	.	pfam01534	Frizzled	Frizzled/Smoothened family membrane region. This family contains the membrane spanning region of frizzled and smoothened receptors. This membrane region is predicted to contain seven transmembrane alpha helices. Proteins related to Drosophila frizzled are receptors for Wnt (mediating the beta-catenin signalling pathway), but also the planar cell polarity (PCP) pathway and the Wnt/calcium pathway.…	.	.	.	.	.
ENSRNOG00000061518	0.256745	0	0.0895376	0.0845152	0	0.161009	0	0	0	0	0.171632	0	0.254449	0	0	0	0	0	AC142421.2	lincRNA	chr1:32240144-32244377:+	.	.	.	.	gi|672041514|ref|XM_006232043.2|	121	1e-54	PREDICTED: Rattus norvegicus SUB1 homolog (S. cerevisiae) (Sub1), transcript variant X1, mRNA	.	.	.	.	.	.	.	.	.	.	.	.	.	.	.	.
ENSRNOG00000061519	6.42143	11.1063	9.4445	10.1325	9.34564	8.31659	8.05832	7.83467	4.93166	10.4595	8.88863	10.1231	9.49989	8.41158	8.33504	8.21564	11.6855	8.61619	Asap2	protein_coding	chr6:43234526-43343551:+	gi|147907212|ref|NP_001004364.2|	3787	0	arf-GAP with SH3 domain, ANK repeat and PH domain-containing protein 2 isoform b [Mus musculus]	gi|672055928|ref|XM_008764626.1|	2651	0	PREDICTED: Rattus norvegicus ArfGAP with SH3 domain, ankyrin repeat and PH domain 2 (Asap2), transcript variant X4, mRNA	Q7SIG6	1457	0	Arf-GAP with SH3 domain, ANK repeat and PH domain-containing protein 2	SPAC26A3.10_2	90.1	1e-18	COG5347	pfam01412	ArfGap	Putative GTPase activating protein for Arf. Putative zinc fingers with GTPase activating proteins (GAPs) towards the small GTPase, Arf. The GAP of ARD1 stimulates GTPase hydrolysis for ARD1 but not ARFs.	.	GO:0032580|Golgi cisterna membrane;GO:0005886|plasma membrane;	GO:0005096|GTPase activator activity;GO:0046872|metal ion binding;	K12488	ASAP; Arf-GAP with SH3 domain, ANK repeat and PH domain-containing protein
ENSRNOG00000015004	2.05052	2.69397	1.82748	1.19998	1.73085	2.07176	0.979808	0.852468	0.898493	1.85152	1.21845	2.64693	2.10745	2.16964	2.0388	0.740817	0.992591	1.45349	Fsbp	protein_coding	chr5:25168295-25172939:+	gi|564305026|ref|XP_006225281.1|	1493	0	PREDICTED: fibrinogen silencer-binding protein [Rattus norvegicus]	gi|672019131|ref|XM_006225219.2|	897	0	PREDICTED: Rattus norvegicus fibrinogen silencer-binding protein-like (LOC102550523), mRNA	D3ZXW3	579	0	Fibrinogen silencer-binding protein	.	.	.	.	pfam13873	Myb_DNA-bind_5	Myb/SANT-like DNA-binding domain. This presumed domain appears to be related to other Myb/SANT like DNA binding domains. This family is greatly expanded in arthropods and higher eukaryotes.	.	GO:0005737|cytoplasm;GO:0005654|nucleoplasm;GO:0005634|nucleus;	.	.	.
ENSRNOG00000030109	11.4315	13.3291	11.21	10.829	10.9576	10.2814	6.22366	8.00829	6.25341	12.1962	9.8817	7.73557	7.52916	9.14324	9.45433	7.06111	7.82832	7.92146	Kpna5	protein_coding	chr20:32509598-32572250:+	gi|564397925|ref|XP_006256504.1|	2659	0	PREDICTED: importin subunit alpha-6 isoform X1 [Rattus norvegicus]	gi|672086178|ref|XR_362222.2|	1697	0	PREDICTED: Rattus norvegicus karyopherin alpha 5 (importin alpha 6) (Kpna5), transcript variant X2, misc_RNA	Q56R16	988	0	Importin subunit alpha-6	SPCC962.03c	510	2e-173	COG5064	pfam01749	IBB	Importin beta binding domain. This family consists of the importin alpha (karyopherin alpha), importin beta (karyopherin beta) binding domain. The domain mediates formation of the importin alpha beta complex; required for classical NLS import of proteins into the nucleus, through the nuclear pore complex and across the nuclear envelope. Also in the alignment is the NLS of importin alpha which ove…	GO:0006607|NLS-bearing protein import into nucleus;	GO:0005829|cytosol;GO:0005643|nuclear pore;GO:0005654|nucleoplasm;	GO:0008139|nuclear localization sequence binding;GO:0008565|protein transporter activity;	.	.
ENSRNOG00000017297	61.7818	52.5037	59.6525	51.3887	49.245	53.0952	49.5095	54.6175	47.577	60.2488	66.8186	57.1557	52.1044	51.0863	51.9354	51.7911	48.2954	48.9047	Cab39	protein_coding	chr9:92834357-92895778:+	gi|537238017|gb|ERE86232.1|	1833	0	calcium-binding protein 39 [Cricetulus griseus]	gi|157818342|ref|NM_001106924.1|	3684	0	Rattus norvegicus calcium binding protein 39 (Cab39), mRNA	Q06138	416	9e-133	Calcium-binding protein 39	.	.	.	.	pfam08569	Mo25	Mo25-like. Mo25-like proteins are involved in both polarised growth and cytokinesis. In fission yeast Mo25 is localized alternately to the spindle pole body and to the site cell division in a cell cycle dependent manner.	GO:0032147|activation of protein kinase activity;GO:0035556|intracellular signal transduction;GO:0018105|peptidyl-serine phosphorylation;GO:0010800|positive regulation of peptidyl-threonine phosphorylation;GO:0071902|positive regulation of protein serine/threonine kinase activity;GO:0051291|protein heterooligomerization;GO:0023014|signal transduction by protein phosphorylation;	GO:0005737|cytoplasm;GO:0070062|extracellular exosome;GO:0043234|protein complex;	GO:0005509|calcium ion binding;GO:0019900|kinase binding;GO:0030295|protein kinase activator activity;GO:0043539|protein serine/threonine kinase activator activity;GO:0004674|protein serine/threonine kinase activity;	K08272	CAB39, MO25; calcium binding protein 39
ENSRNOG00000017294	23.1661	23.4516	25.0834	19.069	18.2086	19.0266	16.1924	14.8056	12.789	28.2194	26.9885	24.9237	23.3866	19.6599	18.3244	16.7575	18.1022	16.5425	Zranb1	protein_coding	chr1:204959174-204998019:+	gi|564298518|ref|XP_006223611.1|	3820	0	PREDICTED: ubiquitin thioesterase ZRANB1 isoform X1 [Rattus norvegicus]	gi|672014398|ref|XM_006223549.2|	2526	0	PREDICTED: Rattus norvegicus zinc finger, RAN-binding domain containing 1 protein-like (LOC100360606), transcript variant X3, mRNA	Q7M760	1419	0	Ubiquitin thioesterase Zranb1	.	.	.	.	pfam02338	OTU	OTU-like cysteine protease. This family is comprised of a group of predicted cysteine proteases, homologous to the Ovarian tumor (OTU) gene in Drosophila. Members include proteins from eukaryotes, viruses and pathogenic bacterium. The conserved cysteine and histidine, and possibly the aspartate, represent the catalytic residues in this putative group of proteases.	GO:0016477|cell migration;GO:0007010|cytoskeleton organization;GO:0030177|positive regulation of Wnt signaling pathway;GO:0071947|protein deubiquitination involved in ubiquitin-dependent protein catabolic process;GO:0035523|protein K29-linked deubiquitination;GO:1990168|protein K33-linked deubiquitination;GO:0070536|protein K63-linked deubiquitination;GO:0022604|regulation of cell morphogenesis;G…	GO:0005737|cytoplasm;GO:0005654|nucleoplasm;GO:0005634|nucleus;	GO:0070530|K63-linked polyubiquitin binding;GO:0004843|ubiquitin-specific protease activity;GO:0008270|zinc ion binding;	K11862	ZRANB1, TRABID; ubiquitin thioesterase ZRANB1 [EC:3.4.19.12]
ENSRNOG00000017295	50.8112	47.9653	52.219	69.8644	60.7762	71.096	77.6102	71.465	87.0746	63.5093	53.3175	55.1466	70.2248	68.7704	72.3583	95.9853	90.6376	87.0265	Sh3glb2	protein_coding	chr3:8909236-8924032:-	gi|564340028|ref|XP_006233881.1|	1566	0	PREDICTED: endophilin-B2 isoform X5 [Rattus norvegicus]	gi|57527420|ref|NM_001009692.1|	1818	0	Rattus norvegicus SH3-domain GRB2-like endophilin B2 (Sh3glb2), mRNA	Q5PPJ9	229	2e-169	Endophilin-B2	.	.	.	.	pfam03114	BAR	BAR domain. BAR domains are dimerization, lipid binding and curvature sensing modules found in many different protein families. A BAR domain with an additional N-terminal amphipathic helix (an N-BAR) can drive membrane curvature. These N-BAR domains are found in amphiphysin, endophilin, BRAP and Nadrin. BAR domains are also frequently found alongside domains that determine lipid specificity, like…	.	GO:0005737|cytoplasm;	.	K11248	SH3GLB; endophilin-B
ENSRNOG00000017290	14.7634	18.1887	16.2993	13.6159	12.5462	14.0381	10.9212	11.0009	10.7548	18.2499	15.2369	17.5336	12.0951	13.8347	12.0083	12.2168	12.7671	9.47455	Zfp335	protein_coding	chr3:161357278-161376119:-	gi|672017732|ref|XP_008773839.1|	5749	0	PREDICTED: zinc finger protein 335 isoform X4 [Rattus norvegicus]	gi|672017731|ref|XM_008775617.1|	4259	0	PREDICTED: Rattus norvegicus zinc finger protein 335 (Zfp335), transcript variant X5, mRNA	G3V893	2214	0	Zinc finger protein 335	ECU03g0790	64.3	2e-10	COG5048	pfam13465	zf-H2C2_2	Zinc-finger double domain.	GO:0007420|brain development;GO:0080182|histone H3-K4 trimethylation;GO:0048812|neuron projection morphogenesis;GO:2000327|positive regulation of ligand-dependent nuclear receptor transcription coactivator activity;GO:0050671|positive regulation of lymphocyte proliferation;GO:0002052|positive regulation of neuroblast proliferation;GO:0040029|regulation of gene expression, epigenetic;GO:0006355|re…	GO:0005634|nucleus;	GO:0046872|metal ion binding;GO:0044212|transcription regulatory region DNA binding;	.	.
ENSRNOG00000017291	16.2258	16.671	16.3422	19.7069	16.2861	16.7026	16.8305	14.9634	14.897	16.9423	15.1834	16.7373	18.2922	16.2984	18.0009	14.6149	15.1477	14.9169	Sord	protein_coding	chr3:114176309-114207366:+	gi|397357|emb|CAA52670.1|	2031	0	L-iditol 2-dehydrogenase [Rattus norvegicus]	gi|77404285|ref|NM_017052.2|	2137	0	Rattus norvegicus sorbitol dehydrogenase (Sord), mRNA	P27867	730	0	Sorbitol dehydrogenase	YLR070c	300	1e-93	COG1063	pfam08240	ADH_N	Alcohol dehydrogenase GroES-like domain. This is the catalytic domain of alcohol dehydrogenases. Many of them contain an inserted zinc binding domain. This domain has a GroES-like structure.	GO:0030317|sperm motility;GO:0046370|fructose biosynthetic process;GO:0051160|L-xylitol catabolic process;GO:0046686|response to cadmium ion;GO:0046688|response to copper ion;GO:0042493|response to drug;GO:0009725|response to hormone;GO:0031667|response to nutrient levels;GO:0006970|response to osmotic stress;GO:0006062|sorbitol catabolic process;	GO:0070062|extracellular exosome;GO:0031966|mitochondrial membrane;GO:0031514|motile cilium;	GO:0046526|D-xylulose reductase activity;GO:0042802|identical protein binding;GO:0003939|L-iditol 2-dehydrogenase activity;GO:0051287|NAD binding;GO:0008270|zinc ion binding;	K00008	SORD, gutB; L-iditol 2-dehydrogenase [EC:1.1.1.14]
ENSRNOG00000030101	3.50382	2.85976	4.60656	3.70513	4.35784	4.57934	3.63113	4.01839	5.5026	4.02164	3.63778	5.02002	4.79388	5.31498	4.65	7.68258	5.61573	3.94636	Traip	protein_coding	chr8:116730641-116750709:+	gi|157823719|ref|NP_001102474.1|	2485	0	E3 ubiquitin-protein ligase TRAIP [Rattus norvegicus]	gi|172354531|ref|NM_001109004.2|	1905	0	Rattus norvegicus TRAF-interacting protein (Traip), mRNA	Q8VIG6	878	0	E3 ubiquitin-protein ligase TRAIP	.	.	.	.	pfam13639	zf-RING_2	Ring finger domain.	GO:0032688|negative regulation of interferon-beta production;GO:0010804|negative regulation of tumor necrosis factor-mediated signaling pathway;GO:0016567|protein ubiquitination;GO:0007165|signal transduction;	GO:0005730|nucleolus;GO:0048471|perinuclear region of cytoplasm;	GO:0016874|ligase activity;GO:0005057|receptor signaling protein activity;GO:0061630|ubiquitin protein ligase activity;GO:0004842|ubiquitin-protein transferase activity;GO:0008270|zinc ion binding;	K11985	TRAIP, TRIP; TRAF-interacting protein [EC:2.3.2.27]
ENSRNOG00000030102	0.468736	0.475064	0.544892	0.411462	0.840777	0.48992	0.516871	0.372022	0.564821	0.406316	0.365571	0.292776	0.980705	0.718295	0.433913	0.711253	0.72932	0.84726	Mboat4	protein_coding	chr16:61782797-61791091:-	gi|210032999|ref|NP_001100787.2|	2134	0	ghrelin O-acyltransferase [Rattus norvegicus]	gi|210032998|ref|NM_001107317.2|	1308	0	Rattus norvegicus membrane bound O-acyltransferase domain containing 4 (Mboat4), mRNA	B1Q005	826	0	Ghrelin O-acyltransferase	SPBC16A3.10	59.7	8e-09	COG5202	pfam03062	MBOAT	MBOAT, membrane-bound O-acyltransferase family. The MBOAT (membrane bound O-acyl transferase) family of membrane proteins contains a variety of acyltransferase enzymes. A conserved histidine has been suggested to be the active site residue.	GO:0018191|peptidyl-serine octanoylation;	GO:0030176|integral component of endoplasmic reticulum membrane;	GO:0016412|serine O-acyltransferase activity;	.	.
ENSRNOG00000047756	35.8858	23.2851	31.7766	43.6945	43.5775	41.0929	43.7116	46.4797	27.7306	25.1224	21.8317	15.7779	37.9293	39.4795	38.4719	31.0549	45.985	39.7696	Mef2a	protein_coding	chr1:128209971-128341263:-	gi|297660808|gb|ADI49848.1|	2022	0	myocyte enhancer factor 2a [Rattus norvegicus]	gi|62078800|ref|NM_001014035.1|	3203	0	Rattus norvegicus myocyte enhancer factor 2a (Mef2a), mRNA	Q2MJT0	768	0	Myocyte-specific enhancer factor 2A	YPL089c	82.4	3e-15	COG5068	pfam12347	HJURP_C	Holliday junction regulator protein family C-terminal repeat. Although this family is conserved in the Holliday junction regulator, HJURP, proteins in higher eukaryotes, alongside an Scm3, pfam10384, family, its exact function is not known. The C-terminal region of Scm3 proteins has been evolving rapidly, and this short repeat at the C-terminal end can be present in up to two copies in the higher…	GO:0006915|apoptotic process;GO:0071277|cellular response to calcium ion;GO:0071333|cellular response to glucose stimulus;GO:0048813|dendrite morphogenesis;GO:0070375|ERK5 cascade;GO:0000165|MAPK cascade;GO:0000122|negative regulation of transcription from RNA polymerase II promoter;GO:0045944|positive regulation of transcription from RNA polymerase II promoter;GO:0045893|positive regulation of t…	GO:0005654|nucleoplasm;GO:0005634|nucleus;	GO:0033613|activating transcription factor binding;GO:0003682|chromatin binding;GO:0035035|histone acetyltransferase binding;GO:0042826|histone deacetylase binding;GO:0000977|RNA polymerase II regulatory region sequence-specific DNA binding;GO:0000981|RNA polymerase II transcription factor activity, sequence-specific DNA binding;GO:0043565|sequence-specific DNA binding;GO:0046332|SMAD binding;	K09260	MEF2A; MADS-box transcription enhancer factor 2A
ENSRNOG00000030104	0	0.0556571	0.0287271	0	0	0	0	0	0	0	0	0	0	0	0	0	0	0	Vom2r46	protein_coding	chr2:154672590-154763094:-	gi|153792233|ref|NP_001092972.1|	4272	0	vomeronasal 2 receptor, 46 [Rattus norvegicus]	gi|153792232|ref|NM_001099502.1|	2430	0	Rattus norvegicus vomeronasal 2 receptor, 46 (Vom2r46), mRNA	O70410	1340	0	Vomeronasal type-2 receptor 1	.	.	.	.	pfam00003	7tm_3	7 transmembrane sweet-taste receptor of 3 GCPR. This is a domain of seven transmembrane regions that forms the C-terminus of some subclass 3 G-coupled-protein receptors. It is often associated with a downstream cysteine-rich linker domain, NCD3G pfam07562, which is the human sweet-taste receptor, and the N-terminal domain, ANF_receptor pfam01094. The seven TM regions assemble in such a way as to …	GO:0019236|response to pheromone;	GO:0005938|cell cortex;GO:0016021|integral component of membrane;GO:0005886|plasma membrane;	GO:0004930|G-protein coupled receptor activity;	K04613	V2R; vomeronasal 2 receptor
ENSRNOG00000017298	8.31916	9.54507	8.86793	6.09704	6.16099	7.57954	5.86756	7.10098	6.70592	10.4598	10.2307	10.5297	8.34848	8.09229	9.2026	8.16606	7.61988	6.45884	Cutc	protein_coding	chr1:263511537-263526307:+	gi|157823637|ref|NP_001101995.1|	1392	0	copper homeostasis protein cutC homolog [Rattus norvegicus]	gi|157823636|ref|NM_001108525.1|	1302	0	Rattus norvegicus cutC copper transporter (Cutc), mRNA	Q9D8X1	521	0	Copper homeostasis protein cutC homolog	PM0526	196	3e-58	COG3142	pfam03932	CutC	CutC family. Copper transport in Escherichia coli is mediated by the products of at least six genes, cutA, cutB, cutC, cutD, cutE, and cutF. A mutation in one or more of these genes results in an increased copper sensitivity. Members of this family are between 200 and 300 amino acids in length are found in both eukaryotes and bacteria.	GO:0055070|copper ion homeostasis;GO:0051262|protein tetramerization;	GO:0005737|cytoplasm;GO:0005730|nucleolus;GO:0005634|nucleus;	GO:0005507|copper ion binding;	K06201	cutC; copper homeostasis protein
ENSRNOG00000017299	13.6271	17.7425	15.7292	12.6561	13.3016	12.8306	12.0897	10.1802	10.8105	16.0086	16.9566	13.4681	11.6208	13.0872	11.7699	10.2014	10.8401	10.7355	Phrf1	protein_coding	chr1:214215992-214248901:+	gi|564331656|ref|XP_006230576.1|	6467	0	PREDICTED: PHD and RING finger domain-containing protein 1 isoform X3 [Rattus norvegicus]	gi|672038812|ref|XM_006230514.2|	5364	0	PREDICTED: Rattus norvegicus PHD and ring finger domains 1 (Phrf1), transcript variant X4, mRNA	Q63625	2101	0	PHD and RING finger domain-containing protein 1	.	.	.	.	pfam00628	PHD	PHD-finger. PHD folds into an interleaved type of Zn-finger chelating 2 Zn ions in a similar manner to that of the RING and FYVE domains. Several PHD fingers have been identified as binding modules of methylated histone H3.	GO:0006397|mRNA processing;GO:0006366|transcription from RNA polymerase II promoter;	GO:0016020|membrane;	GO:0019904|protein domain specific binding;GO:0070063|RNA polymerase binding;GO:0008270|zinc ion binding;	K17586	PHRF1; PHD and RING finger domain-containing protein 1
ENSRNOG00000010473	5.83386	6.44026	5.63895	4.56659	4.49299	4.14823	2.06665	2.99997	2.35498	5.98775	4.99002	4.59644	4.17314	4.66099	5.10279	2.3898	2.61591	2.72537	Cand2	protein_coding	chr4:147686490-147714585:+	gi|564348150|ref|XP_006237066.1|	5866	0	PREDICTED: cullin-associated NEDD8-dissociated protein 2 isoform X1 [Rattus norvegicus]	gi|31077143|ref|NM_181362.1|	4281	0	Rattus norvegicus cullin-associated and neddylation-dissociated 2 (putative) (Cand2), mRNA	Q9R0L4	2163	0	Cullin-associated NEDD8-dissociated protein 2	.	.	.	.	pfam08623	TIP120	TATA-binding protein interacting (TIP20). TIP120 (also known as cullin-associated and neddylation-dissociated protein 1) is a TATA binding protein interacting protein that enhances transcription.	GO:0016567|protein ubiquitination;GO:0010265|SCF complex assembly;	GO:0005634|nucleus;	GO:0017025|TBP-class protein binding;	.	.
ENSRNOG00000010472	21.0252	19.906	21.3031	30.1623	28.4287	29.1107	38.383	36.3173	38.9837	20.0817	23.6567	17.7694	30.3269	30.6282	30.3029	38.1772	38.2603	39.0804	Ccdc32	protein_coding	chr3:110816337-110828879:-	gi|66730431|ref|NP_001019416.1|	937	2e-118	uncharacterized protein C15orf57 homolog [Rattus norvegicus]	gi|66730430|ref|NM_001024245.1|	2307	0	Rattus norvegicus coiled-coil domain containing 32 (Ccdc32), mRNA	Q561K4	365	7e-120	Uncharacterized protein C15orf57 homolog	.	.	.	.	pfam14989	CCDC32	Coiled-coil domain containing 32. This family of proteins is found in eukaryotes. Proteins in this family are typically between 160 and 188 amino acids in length. The gene that encodes this protein is C15orf57 but its protein product is called Protein CCDC32 (Coiled-coil domain containing 32). The exact function of this protein is still unknown.	GO:0030497|fatty acid elongation;GO:0034625|fatty acid elongation, monounsaturated fatty acid;GO:0019367|fatty acid elongation, saturated fatty acid;GO:0042759|long-chain fatty acid biosynthetic process;GO:0035338|long-chain fatty-acyl-CoA biosynthetic process;GO:0006636|unsaturated fatty acid biosynthetic process;GO:0042761|very long-chain fatty acid biosynthetic process;	GO:0005783|endoplasmic reticulum;GO:0030176|integral component of endoplasmic reticulum membrane;	GO:0009922|fatty acid elongase activity;GO:0016747|transferase activity, transferring acyl groups other than amino-acyl groups;	.	.
ENSRNOG00000010477	7.94352	10.6009	8.87635	7.22848	5.25264	7.43315	6.12918	7.36315	6.53992	9.69316	9.0704	10.2635	6.96571	7.64095	6.4294	6.49097	6.17331	6.58658	Pomt1	protein_coding	chr3:11254026-11271872:+	gi|16758138|ref|NP_445858.1|	3600	0	protein O-mannosyl-transferase 1 [Rattus norvegicus]	gi|47480071|gb|BC070912.1|	3246	0	Rattus norvegicus protein-O-mannosyltransferase 1, mRNA (cDNA clone MGC:91582 IMAGE:7104668), complete cds	Q99PR0	1366	0	Protein O-mannosyl-transferase 1	SPBC16C6.09	276	2e-78	COG1928	pfam02366	PMT	Dolichyl-phosphate-mannose-protein mannosyltransferase. This is a family of Dolichyl-phosphate-mannose-protein mannosyltransferase proteins EC:2.4.1.109. These proteins are responsible for O-linked glycosylation of proteins, they catalyse the reaction:- Dolichyl phosphate D-mannose + protein <=> dolichyl phosphate + O-D-mannosyl-protein. Also in this family is the Drosophila rotated abdomen prote…	GO:0071712|ER-associated misfolded protein catabolic process;GO:0030198|extracellular matrix organization;GO:0006486|protein glycosylation;	GO:0001669|acrosomal vesicle;GO:0005789|endoplasmic reticulum membrane;GO:0016021|integral component of membrane;GO:0016529|sarcoplasmic reticulum;	GO:0004169|dolichyl-phosphate-mannose-protein mannosyltransferase activity;	K00728	POMT; dolichyl-phosphate-mannose-protein mannosyltransferase [EC:2.4.1.109]
ENSRNOG00000010475	73.5783	68.0884	71.8514	47.4747	51.5945	46.2898	13.9336	16.3049	15.5893	68.458	74.3629	64.479	51.3764	45.5034	52.8593	21.0159	20.3199	20.1927	Casp3	protein_coding	chr16:48845012-48863204:-	gi|6978605|ref|NP_037054.1|	1497	0	caspase-3 [Rattus norvegicus]	gi|52138591|ref|NM_012922.2|	2460	0	Rattus norvegicus caspase 3 (Casp3), mRNA	P55213	581	0	Caspase-3	.	.	.	.	pfam00656	Peptidase_C14	Caspase domain.	GO:0006915|apoptotic process;GO:0071407|cellular response to organic cyclic compound;GO:0030218|erythrocyte differentiation;GO:0097194|execution phase of apoptosis;GO:0034349|glial cell apoptotic process;GO:0021766|hippocampus development;GO:0035556|intracellular signal transduction;GO:0030216|keratinocyte differentiation;GO:0007611|learning or memory;GO:0043066|negative regulation of apoptotic p…	GO:0005737|cytoplasm;GO:0005829|cytosol;GO:0031264|death-inducing signaling complex;GO:0045121|membrane raft;GO:0005634|nucleus;	GO:0004190|aspartic-type endopeptidase activity;GO:0097200|cysteine-type endopeptidase activity involved in execution phase of apoptosis;GO:0008234|cysteine-type peptidase activity;GO:0005123|death receptor binding;GO:0016005|phospholipase A2 activator activity;GO:0002020|protease binding;GO:0032403|protein complex binding;	K02187	CASP3; caspase 3 [EC:3.4.22.56]
ENSRNOG00000010474	50.7397	47.6739	48.0566	49.4272	53.1429	48.7092	47.7318	55.0136	42.6951	45.3404	38.0586	47.2474	50.9212	53.5043	53.8964	52.4328	54.6525	52.9854	Hmces	protein_coding	chr4:119815139-119864114:+	gi|73532768|ref|NP_001026992.1|	4338	0	coatomer subunit gamma-1 [Rattus norvegicus]	gi|120537419|gb|BC129074.1|	2625	0	Rattus norvegicus coatomer protein complex, subunit gamma, mRNA (cDNA clone MGC:156513 IMAGE:7107382), complete cds	Q4AEF8	1673	0	Coatomer subunit gamma-1	SPAC57A7.10c	535	2e-173	COG5240	pfam01602	Adaptin_N	Adaptin N terminal region. This family consists of the N terminal region of various alpha, beta and gamma subunits of the AP-1, AP-2 and AP-3 adaptor protein complexes. The adaptor protein (AP) complexes are involved in the formation of clathrin-coated pits and vesicles. The N-terminal region of the various adaptor proteins (APs) is constant by comparison to the C-terminal which is variable withi…	.	.	GO:0003677|DNA binding;GO:0008233|peptidase activity;	K17267	COPG; coatomer protein complex, subunit gamma
ENSRNOG00000010479	23.4727	26.5104	26.8075	21.1774	23.6055	24.5033	16.5602	16.6673	15.6168	26.7973	22.6427	23.8301	22.7289	22.8915	21.2135	16.6261	18.549	16.9991	Mycbp2	protein_coding	chr15:87506959-93868301:-	gi|310689069|ref|NP_001099525.2|	22397	0	probable E3 ubiquitin-protein ligase MYCBP2 [Rattus norvegicus]	gi|310689068|ref|NM_001106055.2|	7561	0	Rattus norvegicus MYC binding protein 2, E3 ubiquitin protein ligase (Mycbp2), mRNA	O75592	514	4e-165	E3 ubiquitin-protein ligase MYCBP2	.	.	.	.	pfam08005	PHR	PHR domain. This domain is called PHR as it was original found in the proteins PAM, highwire and RPM. This domain can be duplicated in the highwire, PFAM and PRM sequence. The C-terminal region of the protein BTBD1 includes the PHR domain and is known to interact with Topoisomerase I, an enzyme which relaxes DNA supercoils.	GO:0016567|protein ubiquitination;GO:0006355|regulation of transcription, DNA-templated;GO:0006351|transcription, DNA-templated;	GO:0016020|membrane;GO:0005634|nucleus;	GO:0016874|ligase activity;GO:0008270|zinc ion binding;	K10693	MYCBP2, PAM; E3 ubiquitin-protein ligase MYCBP2 [EC:2.3.2.27]
ENSRNOG00000010478	0	0.00983234	0	0.019161	0	0	0.452509	0.584076	0.43997	0	0	0	0	0	0.00898064	0.274436	0.208306	0.157821	LOC500712	protein_coding	chr6:127941526-128080889:+	gi|33086488|gb|AAP92556.1|	3572	0	Ab1-233 [Rattus norvegicus]	gi|33086487|gb|AY325155.1|	2100	0	Rattus norvegicus Ab1-233 mRNA, complete cds	P05544	187	3e-51	Serine protease inhibitor A3L	all0778	162	5e-44	COG4826	pfam00079	Serpin	Serpin (serine protease inhibitor). Structure is a multi-domain fold containing a bundle of helices and a beta sandwich.	GO:0006310|DNA recombination;	.	GO:0004519|endonuclease activity;GO:0046872|metal ion binding;GO:0003964|RNA-directed DNA polymerase activity;	K04525	SERPINA; serpin peptidase inhibitor, clade A
ENSRNOG00000060280	0	0.249552	0	0	0	0	0	0	0	0	0	0	0	0	0	0	0	0	AABR07056464.1	lincRNA	chr7:26145625-26146763:-	gi|594622249|ref|XP_007165787.1|	698	1e-84	PREDICTED: cryptochrome-1 isoform X1 [Balaenoptera acutorostrata scammoni]	gi|672058192|ref|XM_008765225.1|	456	0	PREDICTED: Rattus norvegicus cryptochrome circadian clock 1 (Cry1), transcript variant X1, mRNA	Q32Q86	272	1e-85	Cryptochrome-1	SPy1505	82	9e-17	COG0415	pfam03441	FAD_binding_7	FAD binding domain of DNA photolyase.	GO:0032922|circadian regulation of gene expression;GO:0006975|DNA damage induced protein phosphorylation;GO:0043153|entrainment of circadian clock by photoperiod;GO:0006094|gluconeogenesis;GO:0042593|glucose homeostasis;GO:0019915|lipid storage;GO:0042754|negative regulation of circadian rhythm;GO:0045744|negative regulation of G-protein coupled receptor protein signaling pathway;GO:2000323|negat…	GO:0005739|mitochondrion;GO:0005634|nucleus;	GO:0001047|core promoter binding;GO:0001046|core promoter sequence-specific DNA binding;GO:0000166|nucleotide binding;GO:0009881|photoreceptor activity;GO:0000989|transcription factor activity, transcription factor binding;GO:0043130|ubiquitin binding;	K02295	CRY; cryptochrome
ENSRNOG00000058899	111.646	82.4676	69.2921	46.7181	43.1269	52.5113	25.3525	32.8265	20.5218	53.5152	61.6683	34.0401	44.0715	38.215	33.2827	34.1486	26.4986	27.1622	SNORD49	snoRNA	chr10:48928263-48928334:+	.	.	.	.	gi|672025635|ref|XM_006220999.2|	72	1e-28	PREDICTED: Rattus norvegicus leucine rich repeat containing 75A (Lrrc75a), transcript variant X1, mRNA	.	.	.	.	.	.	.	.	pfam03035	RNA_capsid	Calicivirus putative RNA polymerase/capsid protein.	.	.	.	.	.
ENSRNOG00000005637	0	0	0.0928423	0	0	0.0278252	0	0.0301845	0.029163	0	0	0.0997701	0	0	0.0547651	0.0577085	0	0.0283062	Usp44	protein_coding	chr7:34744483-34759206:+	gi|332205971|ref|NP_001193780.1|	3187	0	ubiquitin carboxyl-terminal hydrolase 44 isoform 1 [Mus musculus]	gi|755534714|ref|XM_011243490.1|	1644	0	PREDICTED: Mus musculus ubiquitin specific peptidase 44 (Usp44), transcript variant X12, mRNA	Q8C2S0	1232	0	Ubiquitin carboxyl-terminal hydrolase 44	.	.	.	.	pfam00443	UCH	Ubiquitin carboxyl-terminal hydrolase.	GO:0051301|cell division;GO:0007059|chromosome segregation;GO:0007067|mitotic nuclear division;GO:1904667|negative regulation of ubiquitin protein ligase activity;GO:0043161|proteasome-mediated ubiquitin-dependent protein catabolic process;GO:0016579|protein deubiquitination;GO:0090266|regulation of mitotic cell cycle spindle assembly checkpoint;	GO:0015630|microtubule cytoskeleton;GO:0005730|nucleolus;GO:0005634|nucleus;	GO:0004843|ubiquitin-specific protease activity;GO:0008270|zinc ion binding;	K11834	USP44_49; ubiquitin carboxyl-terminal hydrolase 44/49 [EC:3.4.19.12]
ENSRNOG00000005634	5.65761	6.03579	4.25762	5.91385	5.43538	5.75769	4.82671	4.82789	4.17522	3.61363	4.27971	4.20335	5.08239	5.99714	5.29856	4.80877	5.28171	5.12902	Lingo2	protein_coding	chr5:51466367-51468425:-	gi|157817446|ref|NP_001101396.1|	2097	0	leucine-rich repeat and immunoglobulin-like domain-containing nogo receptor-interacting protein 2 precursor [Rattus norvegicus]	gi|157817445|ref|NM_001107926.1|	2059	0	Rattus norvegicus leucine rich repeat and Ig domain containing 2 (Lingo2), mRNA	Q3URE9	800	0	Leucine-rich repeat and immunoglobulin-like domain-containing nogo receptor-interacting protein 2	.	.	.	.	pfam07679	I-set	Immunoglobulin I-set domain.	GO:0051965|positive regulation of synapse assembly;	GO:0016021|integral component of membrane;	.	.	.
ENSRNOG00000005633	3.68694	4.33063	4.29164	3.18286	2.31865	2.80213	2.01124	1.69427	1.99802	5.09555	4.74983	3.92559	3.62978	3.00669	3.27742	2.52467	2.25666	1.70567	Zbtb49	protein_coding	chr14:77322012-77343764:+	gi|564383999|ref|XP_006251154.1|	3966	0	PREDICTED: zinc finger and BTB domain-containing protein 49 isoform X1 [Rattus norvegicus]	gi|672076404|ref|XM_006251092.2|	2760	0	PREDICTED: Rattus norvegicus zinc finger and BTB domain containing 49 (Zbtb49), transcript variant X1, mRNA	Q8BXX2	711	0	Zinc finger and BTB domain-containing protein 49	.	.	.	.	pfam00651	BTB	BTB/POZ domain. The BTB (for BR-C, ttk and bab) or POZ (for Pox virus and Zinc finger) domain is present near the N-terminus of a fraction of zinc finger (pfam00096) proteins and in proteins that contain the pfam01344 motif such as Kelch and a family of pox virus proteins. The BTB/POZ domain mediates homomeric dimerization and in some instances heteromeric dimerization. The structure of the dimer…	GO:0007050|cell cycle arrest;GO:0008285|negative regulation of cell proliferation;GO:0045944|positive regulation of transcription from RNA polymerase II promoter;GO:0006351|transcription, DNA-templated;	GO:0005737|cytoplasm;GO:0005634|nucleus;	GO:0046872|metal ion binding;GO:0043565|sequence-specific DNA binding;GO:0001223|transcription coactivator binding;GO:0008134|transcription factor binding;	.	.
ENSRNOG00000061474	8.70316	9.08318	9.17773	6.70183	6.95278	6.93608	6.52932	5.48014	5.92459	8.53773	10.6663	6.50386	6.87973	7.07667	7.46514	6.35036	6.01307	5.8662	Ctdp1	protein_coding	chr18:76922934-76984203:-	gi|564394038|ref|XP_006255004.1|	4772	0	PREDICTED: RNA polymerase II subunit A C-terminal domain phosphatase isoform X1 [Rattus norvegicus]	gi|672083305|ref|XM_006254942.2|	3945	0	PREDICTED: Rattus norvegicus CTD (carboxy-terminal domain, RNA polymerase II, polypeptide A) phosphatase, subunit 1 (Ctdp1), transcript variant X1, mRNA	Q7TSG2	1568	0	RNA polymerase II subunit A C-terminal domain phosphatase	SPAC19B12.05c	176	1e-44	COG5190	pfam09309	FCP1_C	FCP1, C-terminal. The C-terminal domain of FCP-1 is required for interaction with the carboxy terminal domain of RAP74. Interaction relies extensively on van der Waals contacts between hydrophobic residues situated within alpha-helices in both domains.	GO:0051301|cell division;GO:0070940|dephosphorylation of RNA polymerase II C-terminal domain;GO:0010458|exit from mitosis;GO:0061052|negative regulation of cell growth involved in cardiac muscle cell development;GO:0006470|protein dephosphorylation;	GO:0015629|actin cytoskeleton;GO:0005813|centrosome;GO:0005737|cytoplasm;GO:0016591|DNA-directed RNA polymerase II, holoenzyme;GO:0030496|midbody;GO:0005654|nucleoplasm;GO:0005819|spindle;GO:0051233|spindle midzone;GO:0000922|spindle pole;	GO:0008420|CTD phosphatase activity;	K15732	CTDP1, FCP1; RNA polymerase II subunit A C-terminal domain phosphatase [EC:3.1.3.16]
ENSRNOG00000028050	0	0	0	0	0	0.091676	0	0	0	0	0	0	0	0	0	0	0	0	Rhox13	protein_coding	chrX:124268129-124274157:+	gi|392343481|ref|XP_003754896.1|	725	4e-93	PREDICTED: homeobox protein ESX1 [Rattus norvegicus]	gi|672032728|ref|XM_003754848.3|	699	0	PREDICTED: Rattus norvegicus Reproductive homeobox 13 (Rhox13), mRNA	F6YCR7	140	5e-39	Homeobox protein Rhox13	.	.	.	.	pfam00046	Homeobox	Homeobox domain.	GO:0071300|cellular response to retinoic acid;GO:0006355|regulation of transcription, DNA-templated;GO:0006351|transcription, DNA-templated;	GO:0005634|nucleus;	GO:0043565|sequence-specific DNA binding;	.	.
ENSRNOG00000005630	56.5009	45.3036	46.7663	56.15	51.6165	47.4304	36.3763	37.5855	43.0121	43.4166	58.8071	42.8181	51.7429	47.3816	52.3034	62.4398	51.9123	48.4214	AABR07060778.1	protein_coding	chr4:93405802-93406182:-	gi|33468857|ref|NP_032274.1|	656	5e-86	histidine triad nucleotide-binding protein 1 [Mus musculus]	gi|291042702|ref|NG_016701.1|	381	0	Rattus norvegicus histidine triad nucleotide binding protein 1, pseudogene 1 (Hint1-ps1) on chromosome 4	P62959	257	2e-87	Histidine triad nucleotide-binding protein 1	all4087	153	2e-47	COG0537	pfam01230	HIT	HIT domain.	GO:0072332|intrinsic apoptotic signaling pathway by p53 class mediator;GO:0009154|purine ribonucleotide catabolic process;GO:0006355|regulation of transcription, DNA-templated;GO:0006351|transcription, DNA-templated;	GO:0005737|cytoplasm;GO:0000118|histone deacetylase complex;	GO:0016787|hydrolase activity;GO:0000166|nucleotide binding;	K02503	HINT1, hinT, hit; histidine triad (HIT) family protein
ENSRNOG00000005639	0.19632	0.0994851	0.102697	0.807806	0.559283	0.984923	1.20146	1.56926	0.645171	0.0319081	0.0492143	0.0551803	0.583693	0.547962	0.499771	0.877719	1.55784	1.56554	Ar	protein_coding	chrX:67656253-67829026:+	gi|202968|gb|AAA40759.1|	3924	0	androgen receptor [Rattus norvegicus]	gi|6978534|ref|NM_012502.1|	4109	0	Rattus norvegicus androgen receptor (Ar), mRNA	P15207	1513	0	Androgen receptor	.	.	.	.	pfam02166	Androgen_recep	Androgen receptor.	GO:0030521|androgen receptor signaling pathway;GO:0071383|cellular response to steroid hormone stimulus;GO:0007620|copulation;GO:0030522|intracellular receptor signaling pathway;GO:0008049|male courtship behavior;GO:0046661|male sex differentiation;GO:2001237|negative regulation of extrinsic apoptotic signaling pathway;GO:0045720|negative regulation of integrin biosynthetic process;GO:0045892|neg…	GO:0030424|axon;GO:0005737|cytoplasm;GO:0030425|dendrite;GO:0000790|nuclear chromatin;GO:0005634|nucleus;	GO:0005497|androgen binding;GO:0004882|androgen receptor activity;GO:0050681|androgen receptor binding;GO:0008013|beta-catenin binding;GO:0003682|chromatin binding;GO:0003677|DNA binding;GO:0019904|protein domain specific binding;GO:0005102|receptor binding;GO:0004879|RNA polymerase II transcription factor activity, ligand-activated sequence-specific DNA binding;GO:0043565|sequence-specific DNA b…	K08557	NR3C4, AR; androgen receptor
ENSRNOG00000051418	0	0.187871	0.0969686	0	0.0880141	0	0	0	0	0.813461	0.185876	0	0.275567	0	0.0857987	0.18082	0	0.0886928	RGD1310935	protein_coding	chr11:45751812-45761371:+	gi|672025977|ref|XP_008774799.1|	1276	1e-175	PREDICTED: transmembrane protein 45A [Rattus norvegicus]	gi|672025982|ref|XM_008776581.1|	735	0	PREDICTED: Rattus norvegicus similar to Dermal papilla derived protein 7 (RGD1310935), transcript variant X4, mRNA	Q9NWC5	236	2e-75	Transmembrane protein 45A	.	.	.	.	pfam04819	DUF716	Family of unknown function (DUF716). This family is equally distributed in both metazoa and plants. Annotation associated with a member from Nicotiana tabacum suggest that it may be involved in response to viral attack in plants. However, no clear function has been assigned to this family.	.	GO:0016021|integral component of membrane;	.	.	.
ENSRNOG00000051419	0	0	0	0	0	0	0.168176	0	0	0	0	0	0	0	0	0	0	0	LOC103692048	protein_coding	chr4:25720697-25738705:+	gi|672017993|ref|XP_008773885.1|	617	1e-79	PREDICTED: uncharacterized protein LOC103692048 [Rattus norvegicus]	gi|672017992|ref|XM_008775663.1|	384	0	PREDICTED: Rattus norvegicus uncharacterized LOC103692048 (LOC103692048), transcript variant X4, mRNA	.	.	.	.	.	.	.	.	pfam01437	PSI	Plexin repeat. A cysteine rich repeat found in several different extracellular receptors. The function of the repeat is unknown. Three copies of the repeat are found Plexin. Two copies of the repeat are found in mahogany protein. A related C. elegans protein contains four copies of the repeat. The Met receptor contains a single copy of the repeat. The Pfam alignment shows 6 conserved cysteine res…	.	.	.	.	.
ENSRNOG00000051410	0	0	0.119684	0	0	0	0	0	0.0563915	0	0.0573547	0.0643075	0	0	0	0	0	0.0547348	AABR07043347.1	protein_coding	chr19:27603307-27604497:+	gi|68235773|gb|AAY88225.1|	1778	0	nucleic acid binding protein [Rattus norvegicus]	gi|281371508|gb|AC123294.3|	1095	0	Rattus norvegicus BAC CH230-333F9 (Children's Hospital Oakland Research Institute Rat (BN/SsNHsd/MCW) BAC library) complete sequence	P11260	479	5e-167	LINE-1 retrotransposable element ORF1 protein	.	.	.	.	pfam02994	Transposase_22	L1 transposable element.	.	GO:0005737|cytoplasm;GO:0005730|nucleolus;	GO:0000166|nucleotide binding;	.	.
ENSRNOG00000051411	0	0.539396	0.556812	0	1.01079	0	2.64089	1.08617	2.09882	0	1.601	1.79508	0.527452	0	0	0	0	1.52787	SNORA17	snoRNA	chr8:70362791-70362918:-	.	.	.	.	gi|908662798|tpe|LN872314.1|	48	6e-15	TPA: Mus musculus SNORA17 gene for small nucleolar RNA SNORA17	.	.	.	.	.	.	.	.	pfam04733	Coatomer_E	Coatomer epsilon subunit. This family represents the epsilon subunit of the coatomer complex, which is involved in the regulation of intracellular protein trafficking between the endoplasmic reticulum and the Golgi complex.	.	.	.	.	.
ENSRNOG00000051416	26.1715	30.6206	28.992	29.2661	31.2488	24.7999	35.3312	40.0594	47.8105	24.7715	27.7869	25.3137	32.4219	29.7632	25.1179	47.1166	37.5472	44.1961	AABR07071000.1	processed_pseudogene	chr8:95943733-95944086:+	gi|747155020|pdb|4CO7|A	619	1e-80	Chain A, Crystal Structure Of Human Gate-16	gi|672062760|ref|XM_002729947.4|	354	0	PREDICTED: Rattus norvegicus GABA(A) receptor-associated protein-like 2-like (LOC100359937), mRNA	P60522	242	5e-82	Gamma-aminobutyric acid receptor-associated protein-like 2	.	.	.	.	pfam02991	Atg8	Autophagy protein Atg8 ubiquitin like. Light chain 3 is proposed to function primarily as a subunit of microtubule associated proteins 1A and 1B and that its expression may regulate microtubule binding activity. Autophagy is generally known as a process involved in the degradation of bulk cytoplasmic components that are non-specifically sequestered into an autophagosome, where they are sequestere…	GO:0000045|autophagosome assembly;GO:0006995|cellular response to nitrogen starvation;GO:0000422|mitophagy;GO:0015031|protein transport;	GO:0005776|autophagosome;GO:0000421|autophagosome membrane;GO:0031410|cytoplasmic vesicle;GO:0005829|cytosol;GO:0005794|Golgi apparatus;	.	K08341	GABARAP, ATG8, LC3; GABA(A) receptor-associated protein
ENSRNOG00000051417	0.280341	0	0	0	0	0	0	0.28607	0	0	1.12444	0	0	0.27617	0	0	0	0.536537	AABR07031612.1	lincRNA	chr18:22315818-22405721:-	.	.	.	.	gi|672030544|ref|XR_341843.2|	153	5e-73	PREDICTED: Rattus norvegicus uncharacterized LOC102546931 (LOC102546931), ncRNA	.	.	.	.	.	.	.	.	pfam05141	DIT1_PvcA	Pyoverdine/dityrosine biosynthesis protein. DIT1 is involved in synthesising dityrosine. Dityrosine is a sporulation-specific component of the yeast ascospore wall that is essential for the resistance of the spores to adverse environmental conditions. Pyoverdine biosynthesis protein PvcA is involved in the biosynthesis of pyoverdine, a cyclized isocyano derivative of tyrosine. It has a modified R…	.	.	.	.	.
ENSRNOG00000051415	0	0	0	0	0	0	0	0	0	0	0	0.555001	0	0	0	0	0	0	SNORA21	snoRNA	chr1:31978116-31978253:-	.	.	.	.	.	.	.	.	.	.	.	.	.	.	.	.	pfam12328	Rpp20	Rpp20 subunit of nuclear RNase MRP and P. The nuclear RNase P of Saccharomyces cerevisiae is made up of at least nine protein subunits; Pop1, Pop3, Pop4, Pop5, Pop6, Pop7, Pop8, Rpr2 and Rpp1. Many of these subunits seem to be present also in the RNase MRP, with the exception of Rpr2 (Rpp21) which is unique to RNase P. Human nuclear RNase P and MRP appear to contain at least 10 protein subunits, …	.	.	.	.	.
ENSRNOG00000047280	1.72117	0.971315	1.45286	1.31342	1.2444	0.90152	1.24227	1.21746	0.925579	0.89645	1.37286	1.18744	1.12426	0.867045	1.12255	1.14473	1.35118	1.31015	Cttn	protein_coding	chr1:217602698-217638152:-	gi|564331908|ref|XP_006230684.1|	2498	0	PREDICTED: src substrate cortactin isoform X1 [Rattus norvegicus]	gi|672039079|ref|XM_006230622.2|	2996	0	PREDICTED: Rattus norvegicus cortactin (Cttn), transcript variant X1, mRNA	Q60598	949	0	Src substrate cortactin	.	.	.	.	pfam02218	HS1_rep	Repeat in HS1/Cortactin. The function of this repeat is unknown. Seven copies are found in cortactin and four copies are found in HS1. The repeats are always found amino terminal to an SH3 domain pfam00018.	GO:0031532|actin cytoskeleton reorganization;GO:0030041|actin filament polymerization;GO:0048870|cell motility;GO:0097062|dendritic spine maintenance;GO:0048041|focal adhesion assembly;GO:0006886|intracellular protein transport;GO:0097581|lamellipodium organization;GO:2001237|negative regulation of extrinsic apoptotic signaling pathway;GO:0048812|neuron projection morphogenesis;GO:0030838|positiv…	GO:0005884|actin filament;GO:0005938|cell cortex;GO:0030054|cell junction;GO:0005913|cell-cell adherens junction;GO:0005905|coated pit;GO:0030863|cortical cytoskeleton;GO:0005737|cytoplasm;GO:0005829|cytosol;GO:0043197|dendritic spine;GO:0070062|extracellular exosome;GO:0005925|focal adhesion;GO:0005794|Golgi apparatus;GO:0043231|intracellular membrane-bounded organelle;GO:0030027|lamellipodium;G…	GO:0098641|cadherin binding involved in cell-cell adhesion;GO:0005522|profilin binding;	K06106	CTTN, EMS1; cortactin
ENSRNOG00000047281	0.608942	0.597255	0.657642	0.601354	0.31711	0.81303	0.428878	0.501117	0.271128	1.22598	0.512124	0.552121	0.525627	0.406371	0.509151	0.344903	0.458454	0.432339	Hdac6	protein_coding	chrX:15396895-15417146:+	gi|109510484|ref|XP_228753.4|	5711	0	PREDICTED: histone deacetylase 6 [Rattus norvegicus]	gi|672032079|ref|XM_006227289.2|	3436	0	PREDICTED: Rattus norvegicus histone deacetylase 6 (Hdac6), transcript variant X3, mRNA	Q9Z2V5	2016	0	Histone deacetylase 6	SPBC800.03	338	1e-100	COG0123	.	.	.	GO:0070842|aggresome assembly;GO:0070301|cellular response to hydrogen peroxide;GO:0071218|cellular response to misfolded protein;GO:0035967|cellular response to topologically incorrect protein;GO:0048668|collateral sprouting;GO:0060997|dendritic spine morphogenesis;GO:0016575|histone deacetylation;GO:0070846|Hsp90 deacetylation;GO:0006886|intracellular protein transport;GO:0032418|lysosome local…	GO:0016235|aggresome;GO:0030424|axon;GO:0005901|caveola;GO:0044297|cell body;GO:0031252|cell leading edge;GO:0005737|cytoplasm;GO:0005829|cytosol;GO:0030425|dendrite;GO:0030286|dynein complex;GO:0000118|histone deacetylase complex;GO:0016234|inclusion body;GO:0005874|microtubule;GO:0005875|microtubule associated complex;GO:0043005|neuron projection;GO:0005634|nucleus;GO:0043204|perikaryon;GO:0048…	GO:0043014|alpha-tubulin binding;GO:0008013|beta-catenin binding;GO:0048487|beta-tubulin binding;GO:0001047|core promoter binding;GO:0070840|dynein complex binding;GO:0004407|histone deacetylase activity;GO:0042826|histone deacetylase binding;GO:0051879|Hsp90 protein binding;GO:0008017|microtubule binding;GO:0051787|misfolded protein binding;GO:0032041|NAD-dependent histone deacetylase activity (…	K11407	HDAC6; histone deacetylase 6 [EC:3.5.1.98]
ENSRNOG00000061068	0	0.301496	0	0	0	0	0	0	0	0	0	0	0	0	0	0	0	0	AABR07065476.2	lincRNA	chr6:130186665-130187338:-	.	.	.	.	gi|49258264|gb|AC134553.5|	54	6e-18	Mus musculus BAC clone RP24-280H19 from chromosome 12, complete sequence	.	.	.	.	.	.	.	.	pfam03653	UPF0093	Uncharacterized protein family (UPF0093).	.	.	.	.	.
ENSRNOG00000047287	79.7133	68.1237	77.9124	68.8703	69.969	63.3028	53.9524	47.3892	32.2985	75.8901	75.1088	73.3103	70.0925	61.6333	64.9232	35.4945	53.3285	51.4572	Nucks1	protein_coding	chr13:48679774-48705575:+	gi|12248185|ref|NP_073636.1|	437	2e-46	nuclear ubiquitous casein and cyclin-dependent kinase substrate 1 [Rattus norvegicus]	gi|51036659|ref|NM_022799.2|	1705	0	Rattus norvegicus nuclear casein kinase and cyclin-dependent kinase substrate 1 (Nucks1), mRNA	Q9EPJ0	170	4e-47	Nuclear ubiquitous casein and cyclin-dependent kinase substrate 1	.	.	.	.	pfam02854	MIF4G	MIF4G domain. MIF4G is named after Middle domain of eukaryotic initiation factor 4G (eIF4G). Also occurs in NMD2p and CBP80. The domain is rich in alpha-helices and may contain multiple alpha-helical repeats. In eIF4G, this domain binds eIF4A, eIF3, RNA and DNA.	GO:0042593|glucose homeostasis;GO:0046628|positive regulation of insulin receptor signaling pathway;GO:0051726|regulation of cell cycle;	GO:0005737|cytoplasm;GO:0005634|nucleus;	GO:0003690|double-stranded DNA binding;GO:0044822|poly(A) RNA binding;GO:0003697|single-stranded DNA binding;GO:0001077|transcriptional activator activity, RNA polymerase II core promoter proximal region sequence-specific binding;	.	.
ENSRNOG00000047289	0	0	0	0	0	0	0	0	0	0.51102	0	0	0	0.516225	0.485093	0	0.489205	0	AABR07030386.1	miRNA	chr10:83650364-83650493:+	gi|68062078|ref|XP_673041.1|	155	1e-12	hypothetical protein [Plasmodium berghei strain ANKA], partial [Plasmodium berghei ANKA]	gi|48059446|gb|AC102369.21|	97	3e-42	Mus musculus chromosome 12, clone RP23-246F14, complete sequence	.	.	.	.	.	.	.	.	pfam07310	PAS_5	PAS domain. This family contains a number of hypothetical bacterial proteins of unknown function approximately 200 residues long. This region is is distantly similar to other PAS domains.	.	.	.	.	.
ENSRNOG00000062261	10.1187	3.46658	9.54268	13.5111	17.0523	20.6455	32.389	22.396	32.7381	2.36267	4.57302	1.92277	16.5253	20.0766	12.2694	13.902	21.9528	25.7756	Rn60_15_0518.2	lincRNA	chr15:51761603-51762080:+	.	.	.	.	gi|186660186|gb|AC111804.5|	478	0	Rattus norvegicus BAC CH230-27O13 (Children's Hospital Oakland Research Institute Rat (BN/SsNHsd/MCW) BAC library) complete sequence	.	.	.	.	.	.	.	.	pfam10277	Frag1	Frag1/DRAM/Sfk1 family. This family includes Frag1, DRAM and Sfk1 proteins. Frag1 (FGF receptor activating protein 1) is a protein that is conserved from fungi to humans. There are four potential iso-prenylation sites throughout the peptide, viz CILW, CIIW and CIGL. Frag1 is a membrane-spanning protein that is ubiquitously expressed in adult tissues suggesting an important cellular function. Dram…	.	.	.	.	.
ENSRNOG00000046484	1.33574	2.4938	3.23629	2.98533	2.87068	2.64526	0.697696	1.43478	0.901043	2.33097	1.83287	1.18561	2.09021	3.39355	2.92858	1.44012	2.23146	1.74914	Ccdc160	protein_coding	chrX:140175861-140176829:+	gi|564323401|ref|XP_006227615.1|	1685	0	PREDICTED: coiled-coil domain-containing protein 160 isoform X2 [Rattus norvegicus]	gi|672088746|ref|XM_006257581.2|	969	0	PREDICTED: Rattus norvegicus coiled-coil domain containing 160 (Ccdc160), transcript variant X2, mRNA	Q3UYG1	566	0	Coiled-coil domain-containing protein 160	.	.	.	.	pfam05701	WEMBL	Weak chloroplast movement under blue light. WEMBL consists of several plant proteins required for the chloroplast avoidance response under high intensity blue light. This avoidance response consists in the relocation of chloroplasts on the anticlinal side of exposed cells. Acts in association with PMI2 to maintain the velocity of chloroplast photo-relocation movement via the regulation of cp-acti…	GO:0030154|cell differentiation;GO:0008544|epidermis development;GO:0045944|positive regulation of transcription from RNA polymerase II promoter;	GO:0043231|intracellular membrane-bounded organelle;GO:0005730|nucleolus;GO:0005634|nucleus;	GO:0001046|core promoter sequence-specific DNA binding;GO:0046872|metal ion binding;GO:0001077|transcriptional activator activity, RNA polymerase II core promoter proximal region sequence-specific binding;	.	.
ENSRNOG00000046487	0.0482116	0.0488625	0.15132	0.285665	0.137347	0.181406	0.0478463	0.44277	0.237659	0	0.0483436	0	0.0477805	0.0949884	0.357039	0.376228	0.180033	0.322947	Pou5f1	protein_coding	chr20:3747221-3751994:-	gi|57164005|ref|NP_001009178.1|	1588	0	POU domain, class 5, transcription factor 1 [Rattus norvegicus]	gi|260269517|ref|NM_001009178.2|	1363	0	Rattus norvegicus POU class 5 homeobox 1 (Pou5f1), mRNA	P20263	266	2e-87	POU domain, class 5, transcription factor 1	.	.	.	.	pfam00157	Pou	Pou domain - N-terminal to homeobox domain.	GO:0001824|blastocyst development;GO:0001832|blastocyst growth;GO:0045165|cell fate commitment;GO:0001712|ectodermal cell fate commitment;GO:0001711|endodermal cell fate commitment;GO:0001714|endodermal cell fate specification;GO:0030718|germ-line stem cell population maintenance;GO:0001710|mesodermal cell fate commitment;GO:0042789|mRNA transcription from RNA polymerase II promoter;GO:0045955|ne…	GO:0005737|cytoplasm;GO:0005829|cytosol;GO:0000790|nuclear chromatin;GO:0044798|nuclear transcription factor complex;GO:0005730|nucleolus;GO:0005654|nucleoplasm;GO:0005634|nucleus;GO:0005667|transcription factor complex;GO:0017053|transcriptional repressor complex;	GO:0003682|chromatin binding;GO:0031490|chromatin DNA binding;GO:0019955|cytokine binding;GO:0003677|DNA binding;GO:0001158|enhancer sequence-specific DNA binding;GO:0035198|miRNA binding;GO:0044822|poly(A) RNA binding;GO:0046982|protein heterodimerization activity;GO:0000978|RNA polymerase II core promoter proximal region sequence-specific DNA binding;GO:0001162|RNA polymerase II intronic transc…	K09367	POU5F; POU domain transcription factor, class 5
ENSRNOG00000046480	1.79132	4.16499	2.86631	2.39336	2.50156	2.32934	2.3529	2.04297	2.28549	1.64412	1.0566	0.651579	2.8196	2.4913	2.87754	2.46687	2.55764	2.72252	Zfp764	protein_coding	chr1:198829722-198831691:-	gi|564298396|ref|XP_006223576.1|	2175	0	PREDICTED: zinc finger protein 764-like isoform X1 [Rattus norvegicus]	gi|672014292|ref|XM_006223514.2|	874	0	PREDICTED: Rattus norvegicus KRAB domain-containing protein ZNF747-like (LOC102553962), transcript variant X1, mRNA	Q96H86	431	1e-146	Zinc finger protein 764	.	.	.	.	pfam01352	KRAB	KRAB box. The KRAB domain (or Kruppel-associated box) is present in about a third of zinc finger proteins containing C2H2 fingers. The KRAB domain is found to be involved in protein-protein interactions. The KRAB domain is generally encoded by two exons. The regions coded by the two exons are known as KRAB-A and KRAB-B. The A box plays an important role in repression by binding to corepressors, w…	GO:0006355|regulation of transcription, DNA-templated;GO:0006351|transcription, DNA-templated;	GO:0005634|nucleus;	GO:0003677|DNA binding;GO:0046872|metal ion binding;	K09228	KRAB; KRAB domain-containing zinc finger protein
ENSRNOG00000046482	1.37332	0.776852	0.133656	0	0.0909851	0	0.0316956	0.293312	0.0314873	0.311452	0.512401	0.754053	0.031652	0.0629248	0.11826	0.0311539	0.0298156	0.336184	Znf750	protein_coding	chr10:110698891-110701137:-	gi|564313887|ref|XP_006221047.1|	3647	0	PREDICTED: LOW QUALITY PROTEIN: zinc finger protein 750 [Rattus norvegicus]	gi|672025598|ref|XM_006220985.2|	2133	0	PREDICTED: Rattus norvegicus zinc finger protein 750 (Znf750), mRNA	Q8BH05	1240	0	Zinc finger protein 750	.	.	.	.	pfam15269	zf-C2H2_7	Zinc-finger. this is a family of eukaryotic zinc-fingers.	GO:0030154|cell differentiation;GO:0008544|epidermis development;GO:0045944|positive regulation of transcription from RNA polymerase II promoter;	GO:0043231|intracellular membrane-bounded organelle;GO:0005730|nucleolus;GO:0005634|nucleus;	GO:0001046|core promoter sequence-specific DNA binding;GO:0046872|metal ion binding;GO:0001077|transcriptional activator activity, RNA polymerase II core promoter proximal region sequence-specific binding;	.	.
ENSRNOG00000039568	0	0.029243	0.0905615	0	0.0273996	0	0.0572696	0	0	0	0	0	0	0.0284241	0.0267099	0.0281454	0.0269363	0.0552217	Mgat4e	protein_coding	chr13:51364014-51373399:-	gi|564315792|ref|XP_006221537.1|	2352	0	PREDICTED: alpha-1,3-mannosyl-glycoprotein 4-beta-N-acetylglucosaminyltransferase-like protein [Rattus norvegicus]	gi|672027114|ref|XM_008762284.1|	1576	0	PREDICTED: Rattus norvegicus similar to 40S ribosomal protein S7 (S8) (RGD1308112), transcript variant X1, mRNA	A6H684	613	0	Alpha-1,3-mannosyl-glycoprotein 4-beta-N-acetylglucosaminyltransferase-like protein MGAT4E	.	.	.	.	pfam04666	Glyco_transf_54	N-Acetylglucosaminyltransferase-IV (GnT-IV) conserved region. The complex-type of oligosaccharides are synthesized through elongation by glycosyltransferases after trimming of the precursor oligosaccharides transferred to proteins in the endoplasmic reticulum. N-Acetylglucosaminyltransferases (GnTs) take part in the formation of branches in the biosynthesis of complex-type sugar chains. In verteb…	GO:0006491|N-glycan processing;	GO:0016020|membrane;	GO:0008454|alpha-1,3-mannosylglycoprotein 4-beta-N-acetylglucosaminyltransferase activity;	.	.
ENSRNOG00000061004	8.63001	7.38807	8.85671	13.074	12.1699	11.9227	23.9669	23.2756	24.5976	7.08584	8.39426	7.29682	10.7668	10.5633	10.6228	19.0615	16.201	16.8992	Asphd2	protein_coding	chr12:50269347-50279745:+	gi|57528390|ref|NP_001009716.1|	1850	0	aspartate beta-hydroxylase domain-containing protein 2 [Rattus norvegicus]	gi|672073380|ref|XM_008769350.1|	2507	0	PREDICTED: Rattus norvegicus aspartate beta-hydroxylase domain containing 2 (Asphd2), transcript variant X6, mRNA	Q5HZW3	717	0	Aspartate beta-hydroxylase domain-containing protein 2	PA4512	63.2	5e-10	COG3555	pfam05118	Asp_Arg_Hydrox	Aspartyl/Asparaginyl beta-hydroxylase. Iron (II)/2-oxoglutarate (2-OG)-dependent oxygenases catalyse oxidative reactions in a range of metabolic processes. Proline 3-hydroxylase hydroxylates proline at position 3, the first of a 2-OG oxygenase catalyzing oxidation of a free alpha-amino acid. The structure of proline 3-hydroxylase contains the conserved motifs present in other 2-OG oxygenases incl…	GO:0018193|peptidyl-amino acid modification;	GO:0016021|integral component of membrane;	GO:0051213|dioxygenase activity;GO:0046872|metal ion binding;	.	.
ENSRNOG00000053201	34.4328	38.811	37.6003	37.733	36.6868	36.7007	55.6898	50.6803	56.3486	39.2679	37.1011	42.8628	41.2736	38.6437	39.5144	43.5835	49.079	53.3329	Gpcpd1	protein_coding	chr3:125169135-125213607:-	gi|672046931|ref|XP_008760407.1|	3324	0	PREDICTED: glycerophosphocholine phosphodiesterase GPCPD1 isoform X3 [Rattus norvegicus]	gi|38454293|ref|NM_198779.1|	3188	0	Rattus norvegicus glycerophosphocholine phosphodiesterase 1 (Gpcpd1), mRNA	Q80VJ4	1277	0	Glycerophosphocholine phosphodiesterase GPCPD1	YPL110c_3	151	2e-38	COG0584	pfam03009	GDPD	Glycerophosphoryl diester phosphodiesterase family. Escherichia coli has two sequence related isozymes of glycerophosphoryl diester phosphodiesterase (GDPD) - periplasmic and cytosolic. This family also includes agrocinopine synthase, the similarity to GDPD has been noted. This family appears to have weak but not significant matches to mammalian phospholipase C pfam00388, which suggests that this…	GO:0030643|cellular phosphate ion homeostasis;GO:0046475|glycerophospholipid catabolic process;	GO:0005829|cytosol;	GO:0047389|glycerophosphocholine phosphodiesterase activity;GO:0008889|glycerophosphodiester phosphodiesterase activity;GO:2001070|starch binding;	K18695	GPCPD1; glycerophosphocholine phosphodiesterase GPCPD1 [EC:3.1.4.2]
ENSRNOG00000039560	0.0637259	0.0645862	0.0333358	0.220261	0.0907723	0.179836	0.252972	0.552738	0.157068	0.155362	0.0958505	0.21494	0.063156	0.0313888	0	0.217567	0.118984	0.243926	Omd	protein_coding	chr17:15475710-15484269:-	gi|825706201|ref|NP_114005.2|	2118	0	osteomodulin precursor [Rattus norvegicus]	gi|825706200|ref|NM_031817.2|	1748	0	Rattus norvegicus osteomodulin (Omd), mRNA	Q9Z1S7	808	0	Osteomodulin	alr0124_1	78.6	2e-14	COG4886	pfam13855	LRR_8	Leucine rich repeat.	GO:0007155|cell adhesion;GO:0030500|regulation of bone mineralization;	GO:0005615|extracellular space;GO:0005578|proteinaceous extracellular matrix;	.	.	.
ENSRNOG00000039562	0	0	0.698744	0.329775	0.63422	0	0	0	0	0.32565	0	0.750884	0.99285	0.657934	0	0	1.24699	0.63911	AABR07033987.1	protein_coding	chr11:47090245-47090448:+	gi|4885287|ref|NP_005265.1|	341	4e-40	guanine nucleotide-binding protein G(I)/G(S)/G(O) subunit gamma-5 precursor [Homo sapiens]	gi|34849623|gb|BC058469.1|	195	2e-96	Rattus norvegicus guanine nucleotide binding protein (G protein), gamma 5, mRNA (cDNA clone MGC:72806 IMAGE:6918279), complete cds	P63219	135	1e-41	Guanine nucleotide-binding protein G(I)/G(S)/G(O) subunit gamma-5	.	.	.	.	pfam00631	G-gamma	GGL domain. G-protein gamma like domains (GGL) are found in the gamma subunit of the heterotrimeric G protein complex and in regulators of G protein signaling (RGS) proteins. It is also found fused to an inactive Galpha in the Dictyostelium protein gbqA. G-gamma likely shares a common origin with the helical N-terminal unit of G-beta. All organisms that posses a G-beta possess a G-gamma.	GO:0007186|G-protein coupled receptor signaling pathway;	GO:0070062|extracellular exosome;GO:0031680|G-protein beta/gamma-subunit complex;GO:0005834|heterotrimeric G-protein complex;	GO:0004871|signal transducer activity;	K04542	GNG5; guanine nucleotide-binding protein G(I)/G(S)/G(O) subunit gamma-5
ENSRNOG00000039567	12.5797	11.5905	12.9165	11.3193	11.9459	11.2467	10.6788	8.85844	10.5061	8.36428	10.1904	5.17225	12.0294	12.2133	11.8377	12.0429	10.0212	10.0234	Trmt10c	protein_coding	chr11:47047342-47052418:+	gi|56605752|ref|NP_001008338.1|	2071	0	mitochondrial ribonuclease P protein 1 precursor [Rattus norvegicus]	gi|56605751|ref|NM_001008337.1|	2621	0	Rattus norvegicus tRNA methyltransferase 10 homolog C (S. cerevisiae) (Trmt10c), mRNA	Q5U2R4	802	0	Mitochondrial ribonuclease P protein 1	.	.	.	.	pfam01746	tRNA_m1G_MT	tRNA (Guanine-1)-methyltransferase. This is a family of tRNA (Guanine-1)-methyltransferases EC:2.1.1.31. In E.coli K12 this enzyme catalyses the conversion of a guanosine residue to N1-methylguanine in position 37, next to the anticodon, in tRNA.	GO:0000964|mitochondrial RNA 5'-end processing;	GO:0042645|mitochondrial nucleoid;GO:0005654|nucleoplasm;	GO:0044822|poly(A) RNA binding;GO:0016429|tRNA (adenine-N1-)-methyltransferase activity;GO:0009019|tRNA (guanine-N1-)-methyltransferase activity;	K17654	TRMT10C, MRPP1; mitochondrial ribonuclease P protein 1 [EC:2.1.1.-]
ENSRNOG00000017872	0.499298	0.284647	0.359135	1.91067	1.71876	1.46774	5.69842	4.17153	4.8918	0.273886	0.375499	0.175424	1.67006	2.52082	1.32884	5.96631	3.78725	4.74809	LOC688778	protein_coding	chr1:219199158-219207182:+	gi|672039559|ref|XP_008758410.1|	2190	0	PREDICTED: aldehyde dehydrogenase family 3 member B1-like isoform X3 [Rattus norvegicus]	gi|672039558|ref|XM_008760188.1|	1649	0	PREDICTED: Rattus norvegicus similar to fatty aldehyde dehydrogenase-like (LOC688778), transcript variant X3, mRNA	J3QMK6	807	0	Aldehyde dehydrogenase family 3 member B3	slr0091	419	6e-138	COG1012	pfam00171	Aldedh	Aldehyde dehydrogenase family. This family of dehydrogenases act on aldehyde substrates. Members use NADP as a cofactor. The family includes the following members: The prototypical members are the aldehyde dehydrogenases EC:1.2.1.3. Succinate-semialdehyde dehydrogenase EC:1.2.1.16. Lactaldehyde dehydrogenase EC:1.2.1.22. Benzaldehyde dehydrogenase EC:1.2.1.28. Methylmalonate-semialdehyde dehydrog…	GO:0006081|cellular aldehyde metabolic process;	GO:0005737|cytoplasm;GO:0005886|plasma membrane;	GO:0004028|3-chloroallyl aldehyde dehydrogenase activity;GO:0004029|aldehyde dehydrogenase (NAD) activity;GO:0004030|aldehyde dehydrogenase [NAD(P)+] activity;	K00129	E1.2.1.5; aldehyde dehydrogenase (NAD(P)+) [EC:1.2.1.5]
ENSRNOG00000017873	0	0	0	0.215277	0.310514	0	0	0.111224	0.10746	0	0.21859	0	0	0	0.100899	0	0	0	Sct	protein_coding	chr1:214264754-214265668:-	gi|12083603|ref|NP_073161.1|	537	2e-66	secretin precursor [Rattus norvegicus]	gi|206887|gb|M31495.1|RATSECR	513	0	Rat secretin mRNA, complete cds	P11384	211	6e-68	Secretin	.	.	.	.	pfam00123	Hormone_2	Peptide hormone. This family contains glucagon, GIP, secretin and VIP.	GO:0007420|brain development;GO:0048566|embryonic digestive tract development;GO:1903640|negative regulation of gastrin-induced gastric acid secretion;GO:0030819|positive regulation of cAMP biosynthetic process;GO:0090187|positive regulation of pancreatic juice secretion;GO:0090274|positive regulation of somatostatin secretion;	GO:0005615|extracellular space;	GO:0047485|protein N-terminus binding;GO:0005102|receptor binding;	K05263	SCT; secretin
ENSRNOG00000017871	16.2225	19.8783	18.3404	19.7239	18.2023	19.3285	18.0247	19.6771	16.6029	20.2619	17.6069	21.4698	17.6012	19.9162	17.2386	17.8428	18.2299	17.0776	Sidt2	protein_coding	chr8:50230339-50246656:-	gi|157822573|ref|NP_001101612.1|	4722	0	SID1 transmembrane family member 2 [Rattus norvegicus]	gi|157822572|ref|NM_001108142.1|	4741	0	Rattus norvegicus SID1 transmembrane family, member 2 (Sidt2), mRNA	D3ZEH5	1616	0	SID1 transmembrane family member 2	.	.	.	.	pfam13965	SID-1_RNA_chan	dsRNA-gated channel SID-1. This is a family of proteins that are transmembrane dsRNA-gated channels. They passively transport dsRNA into cells and do not act as ATP-dependent pumps. They are required for systemic RNA interference.	GO:0033227|dsRNA transport;	GO:0016021|integral component of membrane;GO:0005765|lysosomal membrane;	GO:0051033|RNA transmembrane transporter activity;	.	.
ENSRNOG00000017876	7.95676	8.28512	8.66666	6.74535	7.59034	8.47585	8.65366	8.97206	9.02662	7.65304	7.35921	7.27096	8.82181	7.33728	8.44191	11.1993	8.5474	9.49155	Dnajc21	protein_coding	chr2:60419525-60446510:-	gi|672041513|ref|XP_008758968.1|	2367	0	PREDICTED: dnaJ homolog subfamily C member 21 isoform X1 [Rattus norvegicus]	gi|672041512|ref|XM_008760746.1|	1875	0	PREDICTED: Rattus norvegicus DnaJ (Hsp40) homolog, subfamily C, member 21 (Dnajc21), transcript variant X1, mRNA	E9Q8D0	865	0	DnaJ homolog subfamily C member 21	.	.	.	.	pfam00226	DnaJ	DnaJ domain. DnaJ domains (J-domains) are associated with hsp70 heat-shock system and it is thought that this domain mediates the interaction. DnaJ-domain is therefore part of a chaperone (protein folding) system. The T-antigens, although not in Prosite are confirmed as DnaJ containing domains from literature.	.	.	GO:0044822|poly(A) RNA binding;GO:0008270|zinc ion binding;	K09506	DNAJA5; DnaJ homolog subfamily A member 5
ENSRNOG00000017874	1.9647	2.3976	2.13942	3.48447	3.2745	2.03673	5.49131	5.44172	6.9969	2.65887	2.73399	1.57779	3.05978	3.04144	3.00649	5.59302	4.30466	6.75297	Cd53	protein_coding	chr2:209489279-209537087:-	gi|148669936|gb|EDL01883.1|	1016	4e-132	CD53 antigen, isoform CRA_a, partial [Mus musculus]	gi|401709945|ref|NM_012523.2|	1699	0	Rattus norvegicus Cd53 molecule (Cd53), mRNA	P24485	392	2e-132	Leukocyte surface antigen CD53	.	.	.	.	pfam00335	Tetraspannin	Tetraspanin family.	GO:0007166|cell surface receptor signaling pathway;GO:1901741|positive regulation of myoblast fusion;GO:0040008|regulation of growth;	GO:0009986|cell surface;GO:0005911|cell-cell junction;GO:0070062|extracellular exosome;GO:0001772|immunological synapse;GO:0005887|integral component of plasma membrane;GO:0005886|plasma membrane;	.	K06489	CD53, MOX44, TSPAN25; CD53 antigen
ENSRNOG00000017878	0.272492	0.0460285	0.0950292	0.583042	0.431269	0.555373	0.135214	0.231716	0.1791	0.0442884	0.136619	0.0510601	0.990203	0.671093	0.168165	0.177204	0.0423978	0.564973	Aldh1a7	protein_coding	chr1:240562423-240601744:-	gi|672014726|ref|XP_008773006.1|	2266	0	PREDICTED: LOW QUALITY PROTEIN: aldehyde dehydrogenase, cytosolic 1 isoform X1 [Rattus norvegicus]	gi|672040029|ref|XM_008760315.1|	656	0	PREDICTED: Rattus norvegicus aldehyde dehydrogenase family 1, subfamily A7 (Aldh1a7), transcript variant X2, mRNA	P13601	849	0	Aldehyde dehydrogenase, cytosolic 1	SPAC9E9.09c	434	5e-146	COG1012	pfam00171	Aldedh	Aldehyde dehydrogenase family. This family of dehydrogenases act on aldehyde substrates. Members use NADP as a cofactor. The family includes the following members: The prototypical members are the aldehyde dehydrogenases EC:1.2.1.3. Succinate-semialdehyde dehydrogenase EC:1.2.1.16. Lactaldehyde dehydrogenase EC:1.2.1.22. Benzaldehyde dehydrogenase EC:1.2.1.28. Methylmalonate-semialdehyde dehydrog…	GO:0006068|ethanol catabolic process;GO:0035106|operant conditioning;GO:0051289|protein homotetramerization;	GO:0005829|cytosol;	GO:0004028|3-chloroallyl aldehyde dehydrogenase activity;GO:0004029|aldehyde dehydrogenase (NAD) activity;GO:0018479|benzaldehyde dehydrogenase (NAD+) activity;GO:0042802|identical protein binding;	K07249	E1.2.1.36; retinal dehydrogenase [EC:1.2.1.36]
ENSRNOG00000017879	19.7289	20.2823	18.0731	15.3192	14.8205	15.569	15.4262	14.7378	10.5164	20.0065	20.7295	19.4925	19.303	17.2965	15.2048	11.7556	13.16	16.1693	Gab1	protein_coding	chr19:30794571-30902008:+	gi|239919027|gb|ACS34829.1|	3563	0	GRB2-associated binding protein 1 long isoform [Rattus norvegicus]	gi|239919026|gb|GQ140625.1|	2155	0	Rattus norvegicus GRB2-associated binding protein 1 long isoform (Gab1) mRNA, complete cds, alternatively spliced	Q99PF6	1194	0	GRB2-associated-binding protein 1	.	.	.	.	pfam00169	PH	PH domain. PH stands for pleckstrin homology.	GO:0006068|ethanol catabolic process;GO:0035106|operant conditioning;GO:0051289|protein homotetramerization;	GO:0005829|cytosol;	GO:0004028|3-chloroallyl aldehyde dehydrogenase activity;GO:0004029|aldehyde dehydrogenase (NAD) activity;GO:0018479|benzaldehyde dehydrogenase (NAD+) activity;GO:0042802|identical protein binding;	.	.
ENSRNOG00000061471	0	2.15758	0	0	0	0	0	0	0	0	0	0	0	0	0	0	0	0	SNORD48	snoRNA	chr20:4873199-4873262:-	.	.	.	.	gi|46237588|emb|BX883045.1|	64	3e-24	Rattus norvegicus chromosome 20, major histocompatibility complex, assembled from 40 BACs, strain Brown Norway (BN/ssNHsd), RT1n haplotype; segment 4/11	.	.	.	.	.	.	.	.	pfam08900	DUF1845	Domain of unknown function (DUF1845). This family of proteins are functionally uncharacterized.	.	.	.	.	.
ENSRNOG00000061005	0.379922	0.533148	0.244605	0.750376	0.444035	0.27491	0.52206	0.77537	0.893193	0.484494	0.556791	0.230001	0.318598	0.345479	0.757502	0.541645	0.436528	0.475425	AABR07016572.1	lincRNA	chr14:104708648-104715786:+	.	.	.	.	gi|298914003|emb|FQ219731.1|	1766	0	Rattus norvegicus TL0ABA43YG18 mRNA sequence	.	.	.	.	.	.	.	.	pfam02600	DsbB	Disulfide bond formation protein DsbB. This family consists of disulfide bond formation protein DsbB from bacteria. The DsbB protein oxidizes the periplasmic protein DsbA which in turn oxidizes cysteines in other periplasmic proteins in order to make disulfide bonds. DsbB acts as a redox potential transducer across the cytoplasmic membrane and is an integral membrane protein. DsbB posses six cyst…	.	.	.	.	.
ENSRNOG00000013360	70.7789	84.0748	75.2415	66.0478	61.0219	69.5001	60.5209	69.4445	70.1549	92.4675	85.4301	105.675	69.7358	75.5701	64.0838	75.2666	67.1388	60.1391	Prkcsh	protein_coding	chr8:23014956-23026503:+	gi|157818781|ref|NP_001100276.1|	2127	0	glucosidase 2 subunit beta precursor [Rattus norvegicus]	gi|172353433|ref|NM_001106806.2|	1975	0	Rattus norvegicus protein kinase C substrate 80K-H (Prkcsh), mRNA	O08795	335	6e-105	Glucosidase 2 subunit beta	.	.	.	.	pfam12999	PRKCSH-like	Glucosidase II beta subunit-like. The sequences found in this family are similar to a region found in the beta-subunit of glucosidase II, which is also known as protein kinase C substrate 80K-H (PRKCSH). The enzyme catalyses the sequential removal of two alpha-1,3-linked glucose residues in the second step of N-linked oligosaccharide processing. The beta subunit is required for the solubility and…	GO:0001701|in utero embryonic development;GO:0001889|liver development;GO:0006491|N-glycan processing;GO:0010977|negative regulation of neuron projection development;GO:0006807|nitrogen compound metabolic process;GO:0051291|protein heterooligomerization;GO:0072001|renal system development;	GO:0005783|endoplasmic reticulum;	GO:0005509|calcium ion binding;GO:0044325|ion channel binding;GO:0051219|phosphoprotein binding;GO:0005080|protein kinase C binding;GO:0003723|RNA binding;	K08288	PRKCSH; protein kinase C substrate 80K-H
ENSRNOG00000013364	3.89929	3.12539	3.41295	4.00171	3.00098	3.71591	3.43978	3.56287	3.31666	3.80254	3.65442	3.46705	5.37989	4.06723	5.14311	5.34494	5.11534	4.6825	Hey2	protein_coding	chr1:29191192-29201531:+	gi|281306821|ref|NP_569101.1|	1184	2e-151	hairy/enhancer-of-split related with YRPW motif protein 2 [Rattus norvegicus]	gi|281306820|ref|NM_130417.1|	2399	0	Rattus norvegicus hes-related family bHLH transcription factor with YRPW motif 2 (Hey2), mRNA	Q9QUS4	443	2e-146	Hairy/enhancer-of-split related with YRPW motif protein 2	.	.	.	.	pfam07527	Hairy_orange	Hairy Orange. The Orange domain is found in the Drosophila proteins Hesr-1, Hairy, and Enhancer of Split. The Orange domain is proposed to mediate specific protein-protein interaction between Hairy and Scute.	GO:0009948|anterior/posterior axis specification;GO:0060842|arterial endothelial cell differentiation;GO:0060840|artery development;GO:0035910|ascending aorta morphogenesis;GO:0060413|atrial septum morphogenesis;GO:0003171|atrioventricular valve development;GO:0001568|blood vessel development;GO:0060317|cardiac epithelial to mesenchymal transition;GO:0003214|cardiac left ventricle morphogenesis;G…	GO:0005737|cytoplasm;GO:0005654|nucleoplasm;GO:0005634|nucleus;GO:0016580|Sin3 complex;GO:0005667|transcription factor complex;GO:0017053|transcriptional repressor complex;	GO:0003677|DNA binding;GO:0042826|histone deacetylase binding;GO:0035939|microsatellite binding;GO:0046982|protein heterodimerization activity;GO:0042803|protein homodimerization activity;GO:0001102|RNA polymerase II activating transcription factor binding;GO:0043565|sequence-specific DNA binding;GO:0000988|transcription factor activity, protein binding;GO:0000983|transcription factor activity, R…	K09091	HEY; hairy and enhancer of split related with YRPW motif
ENSRNOG00000013368	14.5274	14.706	14.0952	13.2874	12.5308	12.8684	13.0957	11.577	11.2875	14.7572	15.2608	14.5442	12.0836	11.8919	11.7831	11.7922	12.4481	12.8426	Plcl2	protein_coding	chr9:1782536-1984654:-	gi|20379605|gb|AAH27746.1|	5573	0	Plcl2 protein [Mus musculus]	gi|157821256|ref|NM_001106880.1|	3897	0	Rattus norvegicus phospholipase C-like 2 (Plcl2), mRNA	Q8K394	2150	0	Inactive phospholipase C-like protein 2	.	.	.	.	pfam00388	PI-PLC-X	Phosphatidylinositol-specific phospholipase C, X domain. This associates with pfam00387 to form a single structural unit.	GO:0002322|B cell proliferation involved in immune response;GO:0002337|B-1a B cell differentiation;GO:0007214|gamma-aminobutyric acid signaling pathway;GO:0035556|intracellular signal transduction;GO:0006629|lipid metabolic process;GO:0050859|negative regulation of B cell receptor signaling pathway;GO:1900122|positive regulation of receptor binding;GO:0033135|regulation of peptidyl-serine phospho…	GO:0005737|cytoplasm;	GO:0050811|GABA receptor binding;GO:0004435|phosphatidylinositol phospholipase C activity;GO:0004871|signal transducer activity;	K15370	PLCL2; inactive phospholipase C-like protein 2
ENSRNOG00000013369	0	0.0377076	0.0389251	0.0367417	0	0	0	0	0	0.0362822	0.0746144	0	0.0368726	0	0	0	0	0.106809	Gbx1	protein_coding	chr4:7173961-7200752:+	gi|406855435|ref|NP_001258382.1|	1337	6e-177	homeobox protein GBX-1 [Rattus norvegicus]	gi|406855434|ref|NM_001271453.1|	1831	0	Rattus norvegicus gastrulation brain homeobox 1 (Gbx1), mRNA	P82976	483	4e-164	Homeobox protein GBX-1	.	.	.	.	pfam00046	Homeobox	Homeobox domain.	GO:0007628|adult walking behavior;GO:0048663|neuron fate commitment;GO:0019230|proprioception;GO:0006355|regulation of transcription, DNA-templated;GO:0097374|sensory neuron axon guidance;GO:0021522|spinal cord motor neuron differentiation;GO:0006351|transcription, DNA-templated;	GO:0005634|nucleus;	GO:0043565|sequence-specific DNA binding;	K09321	GBX; homeobox protein GBX
ENSRNOG00000031368	3.50648	3.16351	3.56254	3.94317	3.69549	3.29845	1.79024	1.86145	3.33713	4.09151	5.02007	4.55758	3.21399	3.55414	3.80886	2.31324	1.7219	2.87057	LOC499235	protein_coding	chr1:171993857-171997902:-	gi|62641098|ref|XP_574528.1|	748	8e-89	PREDICTED: protein CDV3 [Rattus norvegicus]	gi|672063010|ref|XM_006243659.2|	2372	0	PREDICTED: Rattus norvegicus carnitine deficiency-associated gene expressed in ventricle 3 homolog (mouse) (Cdv3), transcript variant X3, mRNA	Q4VAA2	193	3e-53	Protein CDV3	.	.	.	.	pfam15359	CDV3	Carnitine deficiency-associated protein 3. This family of proteins is found in eukaryotes. Proteins in this family are typically between 128 and 251 amino acids in length. CDV3 is also known as TPP36 - tyrosine-phosphorylated protein 36. The function is not known.	.	GO:0005737|cytoplasm;GO:0005730|nucleolus;GO:0005886|plasma membrane;	.	.	.
ENSRNOG00000031367	0.445612	0.338721	0.291381	0.275037	0.528948	0.471573	0.939751	0.511557	0.439328	0.0543194	0.446832	0.12525	0.717645	0.329236	0.876578	0.869355	0.572006	0.692935	LOC103689983	protein_coding	chrX:158623240-158655198:-	gi|51092266|ref|NP_036715.1|	1114	2e-149	hypoxanthine-guanine phosphoribosyltransferase [Rattus norvegicus]	gi|672089059|ref|XM_008773659.1|	1223	0	PREDICTED: Rattus norvegicus hypoxanthine-guanine phosphoribosyltransferase (LOC103689983), mRNA	P27605	433	6e-151	Hypoxanthine-guanine phosphoribosyltransferase	lin0251_2	116	1e-29	COG0634	pfam00156	Pribosyltran	Phosphoribosyl transferase domain. This family includes a range of diverse phosphoribosyl transferase enzymes. This family includes: Adenine phosphoribosyl-transferase EC:2.4.2.7. Hypoxanthine-guanine-xanthine phosphoribosyl-transferase. Hypoxanthine phosphoribosyl-transferase EC:2.4.2.8. Ribose-phosphate pyrophosphokinase i EC:2.7.6.1. Amidophosphoribosyltransferase EC:2.4.2.14. Orotate phosphor…	GO:0006168|adenine salvage;GO:0007420|brain development;GO:0032869|cellular response to insulin stimulus;GO:0046038|GMP catabolic process;GO:0032263|GMP salvage;GO:0006178|guanine salvage;GO:0046100|hypoxanthine metabolic process;GO:0043103|hypoxanthine salvage;GO:0046040|IMP metabolic process;GO:0032264|IMP salvage;GO:0007283|spermatogenesis;	GO:0005829|cytosol;	GO:0052657|guanine phosphoribosyltransferase activity;GO:0004422|hypoxanthine phosphoribosyltransferase activity;GO:0000287|magnesium ion binding;GO:0000166|nucleotide binding;	K00760	hprT, hpt, HPRT1; hypoxanthine phosphoribosyltransferase [EC:2.4.2.8]
ENSRNOG00000031364	12.1797	15.8783	12.6554	17.8112	14.8457	16.7306	33.9938	29.5732	29.1974	14.5133	15.7097	16.8825	17.4779	16.3705	15.0589	24.6405	23.7689	24.1725	Kif1c	protein_coding	chr10:57322331-57351353:+	gi|22024392|ref|NP_665884.1|	4850	0	kinesin-like protein KIF1C [Rattus norvegicus]	gi|672067623|ref|XM_006246564.2|	4025	0	PREDICTED: Rattus norvegicus kinesin family member 1C (Kif1c), transcript variant X1, mRNA	O35787	1872	0	Kinesin-like protein KIF1C	SPAC1834.07	219	1e-59	COG5059	pfam00225	Kinesin	Kinesin motor domain.	GO:0030705|cytoskeleton-dependent intracellular transport;GO:0007018|microtubule-based movement;GO:0007017|microtubule-based process;	GO:0005737|cytoplasm;GO:0005871|kinesin complex;GO:0005874|microtubule;GO:0005875|microtubule associated complex;	GO:0005524|ATP binding;GO:0016887|ATPase activity;GO:0003777|microtubule motor activity;GO:0003774|motor activity;	K10392	KIF1; kinesin family member 1
ENSRNOG00000061470	0	0	0	0	0	0	0	0	0	0	0	0	0	0	0	0.464695	0	0	U1	snRNA	chr2:185663500-185663642:+	.	.	.	.	gi|298888023|emb|FQ233740.1|	143	1e-67	Rattus norvegicus TL0AEA60YK01 mRNA sequence	.	.	.	.	.	.	.	.	pfam06524	NOA36	NOA36 protein. This family consists of several NOA36 proteins which contain 29 highly conserved cysteine residues. The function of this protein is unknown.	.	.	.	.	.
ENSRNOG00000014375	67.0703	75.0607	75.8746	71.3255	72.7639	79.7719	99.3744	79.719	88.9555	83.4224	89.8524	82.4771	84.9941	81.7861	77.5033	93.7532	94.5888	87.8143	Adgrb2	protein_coding	chr5:148193710-148231587:+	gi|157817085|ref|NP_001101384.1|	7275	0	brain-specific angiogenesis inhibitor 2 precursor [Rattus norvegicus]	gi|157817084|ref|NM_001107914.1|	5001	0	Rattus norvegicus adhesion G protein-coupled receptor B2 (Adgrb2), mRNA	Q8CGM1	2727	0	Adhesion G protein-coupled receptor B2	.	.	.	.	pfam00002	7tm_2	7 transmembrane receptor (Secretin family). This family is known as Family B, the secretin-receptor family or family 2 of the G-protein-coupled receptors (GCPRs).They have been described in many animal species, but not in plants, fungi or prokaryotes. Three distinct sub-families are recognized. Subfamily B1 contains classical hormone receptors, such as receptors for secretin and glucagon, that ar…	GO:0007166|cell surface receptor signaling pathway;GO:0016525|negative regulation of angiogenesis;GO:0007422|peripheral nervous system development;GO:0051965|positive regulation of synapse assembly;	GO:0016021|integral component of membrane;GO:0005886|plasma membrane;	GO:0004930|G-protein coupled receptor activity;	K04597	BAI2; brain-specific angiogenesis inhibitor 2
ENSRNOG00000014376	0.072279	0	0.03781	0.0356892	0.102956	0.0339955	0	0	0	0.0704856	0.144954	0	0.0716327	0.142407	0.100364	0	0.0674766	0	Proc	protein_coding	chr18:24918398-24929091:-	gi|564392954|ref|XP_006254588.1|	2560	0	PREDICTED: vitamin K-dependent protein C isoform X3 [Rattus norvegicus]	gi|672082982|ref|XM_006254526.2|	1609	0	PREDICTED: Rattus norvegicus protein C (Proc), transcript variant X2, mRNA	P31394	943	0	Vitamin K-dependent protein C	mlr3307	120	6e-29	COG5640	pfam00089	Trypsin	Trypsin.	GO:0007596|blood coagulation;GO:0001889|liver development;GO:0030195|negative regulation of blood coagulation;GO:0050819|negative regulation of coagulation;GO:0050728|negative regulation of inflammatory response;GO:1903142|positive regulation of establishment of endothelial barrier;GO:0006508|proteolysis;	GO:0005783|endoplasmic reticulum;GO:0005615|extracellular space;GO:0005794|Golgi apparatus;	GO:0005509|calcium ion binding;GO:0070012|oligopeptidase activity;GO:0043621|protein self-association;GO:0004252|serine-type endopeptidase activity;	K01344	PROC; protein C (activated) [EC:3.4.21.69]
ENSRNOG00000053813	14.9265	19.2462	18.5663	17.1973	12.442	12.5199	9.01149	8.80043	7.23538	18.4378	17.2956	17.854	13.7247	11.9269	12.1672	7.84635	9.90917	8.53054	Nkap	protein_coding	chrX:123751089-123770595:+	gi|671028833|ref|XP_008705200.1|	542	6e-63	PREDICTED: NF-kappa-B-activating protein [Ursus maritimus]	gi|67846021|ref|NM_001024872.1|	1020	0	Rattus norvegicus NFKB activating protein (Nkap), mRNA	Q4V7C9	123	7e-30	NF-kappa-B-activating protein	.	.	.	.	pfam06047	SynMuv_product	Ras-induced vulval development antagonist. This family is from synthetic multi-vulval genes which encode chromatin-associated proteins involved in transcriptional repression. This protein has a role in antagonising Ras-induced vulval development.	GO:0045892|negative regulation of transcription, DNA-templated;GO:0007219|Notch signaling pathway;GO:0046638|positive regulation of alpha-beta T cell differentiation;GO:0006351|transcription, DNA-templated;	GO:0005634|nucleus;	GO:0003682|chromatin binding;	.	.
ENSRNOG00000014370	0	0	0	0.035259	0	0.0335857	0.0354333	0	0	0.0348179	0	0	0	0.0351726	0	0	0	0.0341662	Krt9	protein_coding	chr10:88102519-88107232:-	gi|149054204|gb|EDM06021.1|	1805	0	rCG33243, partial [Rattus norvegicus]	gi|23618904|ref|NM_153476.1|	1828	0	Rattus norvegicus keratin 9, type I (Krt9), mRNA	Q8CIS9	642	0	Keratin, type I cytoskeletal 9	.	.	.	.	pfam00038	Filament	Intermediate filament protein.	GO:0045109|intermediate filament organization;GO:0043588|skin development;GO:0007283|spermatogenesis;	GO:0045095|keratin filament;GO:0048471|perinuclear region of cytoplasm;	GO:0005200|structural constituent of cytoskeleton;	K07604	KRT1; type I keratin, acidic
ENSRNOG00000014371	26.436	26.3826	29.3524	29.5553	33.0501	29.4858	23.289	24.5144	23.0694	32.6405	33.6472	23.7282	38.8397	31.0451	33.8892	24.8164	31.1526	31.4807	Cdh13	protein_coding	chr19:50848736-51972103:+	gi|20302073|ref|NP_620244.1|	3602	0	cadherin-13 precursor [Rattus norvegicus]	gi|55742750|ref|NM_138889.2|	3381	0	Rattus norvegicus cadherin 13 (Cdh13), mRNA	Q9WTR5	1368	0	Cadherin-13	.	.	.	.	pfam08758	Cadherin_pro	Cadherin prodomain like. Cadherins are a family of proteins that mediate calcium dependent cell-cell adhesion. They are activated through cleavage of a prosequence in the late Golgi. This domain corresponds to the folded region of the prosequence, and is termed the prodomain. The prodomain shows structural resemblance to the cadherin domain, but lacks all the features known to be important for ca…	GO:0016339|calcium-dependent cell-cell adhesion via plasma membrane cell adhesion molecules;GO:0043542|endothelial cell migration;GO:0007156|homophilic cell adhesion via plasma membrane adhesion molecules;GO:0043616|keratinocyte proliferation;GO:0030032|lamellipodium assembly;GO:0051668|localization within membrane;GO:0055096|low-density lipoprotein particle mediated signaling;GO:0000278|mitotic …	GO:0031225|anchored component of membrane;GO:0005901|caveola;GO:0005737|cytoplasm;GO:0009897|external side of plasma membrane;GO:0070062|extracellular exosome;GO:0005615|extracellular space;GO:0005925|focal adhesion;GO:0043005|neuron projection;GO:0048471|perinuclear region of cytoplasm;GO:0005886|plasma membrane;	GO:0055100|adiponectin binding;GO:0045296|cadherin binding;GO:0005509|calcium ion binding;GO:0071813|lipoprotein particle binding;GO:0030169|low-density lipoprotein particle binding;GO:0042803|protein homodimerization activity;	K06808	CDH13; cadherin 13, H-cadherin
ENSRNOG00000014372	0	0.424617	0.175331	0.248244	0.55699	0.394105	0.831571	0.598529	0.578273	0.326852	0.0840215	0	0.0830428	0.16509	0.387835	1.06257	0.782247	0.481101	Gjb3	protein_coding	chr5:145391311-145392123:-	gi|9506731|ref|NP_062113.1|	1162	3e-158	gap junction beta-3 protein [Rattus norvegicus]	gi|672053611|ref|XM_006238845.2|	813	0	PREDICTED: Rattus norvegicus gap junction protein, beta 3 (Gjb3), transcript variant X1, mRNA	P25305	452	1e-159	Gap junction beta-3 protein	.	.	.	.	pfam00029	Connexin	Connexin.	GO:0007154|cell communication;GO:0001701|in utero embryonic development;GO:0001890|placenta development;GO:0007605|sensory perception of sound;GO:0043588|skin development;	GO:0005922|connexon complex;GO:0005737|cytoplasm;GO:0016021|integral component of membrane;	.	K07622	GJB3, CX31; gap junction protein, beta 3
ENSRNOG00000014373	0.284372	0.352259	0.0826437	0.249626	0.390063	0.386391	0.705544	0.564244	0.264787	0.184877	0.142575	0.301956	0.328801	0.326831	0.233996	0.308216	0.811183	0.725668	Trim66	protein_coding	chr1:174066911-174119815:-	gi|300797500|ref|NP_001178768.1|	6398	0	tripartite motif-containing protein 66 [Rattus norvegicus]	gi|300797499|ref|NM_001191839.1|	4047	0	Rattus norvegicus tripartite motif-containing 66 (Trim66), mRNA	Q924W6	2095	0	Tripartite motif-containing protein 66	.	.	.	.	pfam00439	Bromodomain	Bromodomain. Bromodomains are 110 amino acid long domains, that are found in many chromatin associated proteins. Bromodomains can interact specifically with acetylated lysine.	GO:0045892|negative regulation of transcription, DNA-templated;	GO:0016235|aggresome;GO:0010369|chromocenter;GO:0005654|nucleoplasm;GO:0005634|nucleus;	GO:0003682|chromatin binding;GO:0042803|protein homodimerization activity;GO:0008270|zinc ion binding;	K12032	TRIM66; tripartite motif-containing protein 66
ENSRNOG00000053818	0	0	0.0600944	0	0	0.0540317	0	0.0586129	0.169888	0	0	0	0.0569256	0	0	0.0560298	0	0.0549656	AABR07040906.1	lincRNA	chrX:113550392-113582564:+	.	.	.	.	gi|33438942|emb|AL731672.12|	371	0	Mouse DNA sequence from clone RP23-161L11 on chromosome X, complete sequence	.	.	.	.	.	.	.	.	pfam02364	Glucan_synthase	1,3-beta-glucan synthase component. This family consists of various 1,3-beta-glucan synthase components including Gls1, Gls2 and Gls3 from yeast. 1,3-beta-glucan synthase EC:2.4.1.34 also known as callose synthase catalyses the formation of a beta-1,3-glucan polymer that is a major component of the fungal cell wall. The reaction catalysed is:- UDP-glucose + {(1,3)-beta-D-glucosyl}(N) <=> UDP + {(…	.	.	.	.	.
ENSRNOG00000053819	3.02769	9.97283	6.33528	1.49498	1.43756	3.56009	0.751186	0	2.23874	10.334	7.58994	21.2751	1.50031	1.49132	1.40138	2.21504	3.53315	2.8973	SNORD88	snoRNA	chr1:100224234-100224323:+	.	.	.	.	gi|908663740|tpe|LN872910.1|	78	8e-32	TPA: Mus musculus SNORD88 gene for small nucleolar RNA SNORD88	.	.	.	.	.	.	.	.	pfam04767	Pox_F17	DNA-binding 11 kDa phosphoprotein. Family of poxvirus proteins required for virus morphogenesis. Protein function necessary for proteolytic processing of the major viral structural proteins, P4a and P4b.	.	.	.	.	.
ENSRNOG00000014378	0.142021	0.239898	0.148586	0.0935012	0.134865	0.178128	0	0.338154	0.0466729	0.138498	0.0474701	0.0532246	0.0469172	0	0.306765	0.0923576	0.0441951	0.0906035	Il1r2	protein_coding	chr9:46840992-46881264:+	gi|672064768|ref|XP_008765205.1|	2198	0	PREDICTED: interleukin-1 receptor type 2 isoform X2 [Rattus norvegicus]	gi|672064767|ref|XM_008766983.1|	1414	0	PREDICTED: Rattus norvegicus interleukin 1 receptor, type II (Il1r2), transcript variant X1, mRNA	P43303	813	0	Interleukin-1 receptor type 2	.	.	.	.	pfam13927	Ig_3	Immunoglobulin domain. This family contains immunoglobulin-like domains.	.	GO:0005576|extracellular region;GO:0016021|integral component of membrane;GO:0005886|plasma membrane;	GO:0004910|interleukin-1, Type II, blocking receptor activity;	K04387	IL1R2; interleukin 1 receptor type II
ENSRNOG00000014589	1.53205	1.96801	1.49104	2.18148	2.41912	2.12823	2.20995	2.56318	2.42374	1.56353	1.83993	2.20317	2.20691	3.03606	2.6056	2.43284	3.0102	2.54006	Arpin	protein_coding	chr1:141662850-141672810:-	gi|157819945|ref|NP_001101000.1|	1062	2e-144	arpin [Rattus norvegicus]	gi|157819944|ref|NM_001107530.1|	1857	0	Rattus norvegicus actin-related protein 2/3 complex inhibitor (Arpin), mRNA	Q9D0A3	375	7e-119	Arpin	.	.	.	.	pfam10574	UPF0552	Uncharacterized protein family UPF0552. This family of proteins has no known function.	GO:0033058|directional locomotion;GO:0051126|negative regulation of actin nucleation;GO:0030336|negative regulation of cell migration;GO:2000393|negative regulation of lamellipodium morphogenesis;	GO:0030027|lamellipodium;	.	.	.
ENSRNOG00000014588	9.02695	8.67814	9.01907	6.59269	5.59529	6.58017	5.09859	5.53868	6.12388	8.85957	9.66287	10.2468	6.44359	6.31919	6.82478	6.14399	5.79876	5.61066	Dbr1	protein_coding	chr8:107826424-107838339:+	gi|157822009|ref|NP_001102907.1|	2869	0	lariat debranching enzyme [Rattus norvegicus]	gi|187937165|ref|NM_001109437.2|	1922	0	Rattus norvegicus debranching RNA lariats 1 (Dbr1), mRNA	Q923B1	1043	0	Lariat debranching enzyme	.	.	.	.	pfam05011	DBR1	Lariat debranching enzyme, C-terminal domain. This presumed domain is found at the C-terminus of lariat debranching enzyme. This domain is always found in association with pfam00149.	GO:0000398|mRNA splicing, via spliceosome;GO:0000375|RNA splicing, via transesterification reactions;	GO:0005634|nucleus;	GO:0046872|metal ion binding;GO:0044822|poly(A) RNA binding;GO:0008419|RNA lariat debranching enzyme activity;	K18328	DBR1; lariat debranching enzyme [EC:3.1.-.-]
ENSRNOG00000014582	28.0421	21.553	22.8523	23.3502	20.6051	22.0386	26.2557	26.3347	32.4085	27.0652	31.2272	21.964	23.5763	22.3698	21.8215	33.964	23.5543	30.7665	Mrpl18	protein_coding	chr1:48033768-48038726:+	gi|157818901|ref|NP_001099675.1|	955	2e-127	39S ribosomal protein L18, mitochondrial [Rattus norvegicus]	gi|187937122|ref|NM_001106205.2|	945	0	Rattus norvegicus mitochondrial ribosomal protein L18 (Mrpl18), mRNA	Q9CQL5	361	2e-124	39S ribosomal protein L18, mitochondrial	.	.	.	.	pfam00861	Ribosomal_L18p	Ribosomal L18p/L5e family. This family includes ribosomal proteins from the large subunit. This family includes L18 from bacteria and L5 from eukaryotes. It has been shown that the amino terminal 93 amino acids of rat Rpl5 are necessary and sufficient to bind 5S rRNA in vitro. Suggesting that the entire family has a function in rRNA binding.	GO:0035928|rRNA import into mitochondrion;GO:0006412|translation;	GO:0005615|extracellular space;GO:0005739|mitochondrion;GO:0005840|ribosome;	GO:0008097|5S rRNA binding;GO:0003735|structural constituent of ribosome;	K02881	RP-L18, MRPL18, rplR; large subunit ribosomal protein L18
ENSRNOG00000014581	40.0723	42.8181	37.6124	45.5655	42.2934	34.6794	40.1096	36.101	43.458	46.2237	52.1219	38.7456	45.6144	43.0853	35.1876	50.5924	40.1888	46.7828	Trappc2l	protein_coding	chr19:55423350-55427036:+	gi|674063839|ref|XP_008838759.1|	753	5e-99	PREDICTED: trafficking protein particle complex subunit 2-like protein [Nannospalax galili]	gi|157818704|ref|NM_001106193.1|	595	0	Rattus norvegicus trafficking protein particle complex 2-like (Trappc2l), mRNA	B2RYU6	290	3e-99	Trafficking protein particle complex subunit 2-like protein	YBR254c	55.8	3e-09	COG5603	pfam04628	Sedlin_N	Sedlin, N-terminal conserved region. Mutations in this protein are associated with the X-linked spondyloepiphyseal dysplasia tarda syndrome (OMIM:313400). This family represents an N-terminal conserved region.	GO:0006888|ER to Golgi vesicle-mediated transport;	GO:0005783|endoplasmic reticulum;GO:0005794|Golgi apparatus;GO:0048471|perinuclear region of cytoplasm;GO:0030008|TRAPP complex;	.	.	.
ENSRNOG00000014585	2.84535	2.68257	2.63073	2.51584	2.32496	2.14746	2.16709	2.32954	1.53309	3.38777	3.38396	2.82703	2.36085	3.3245	2.32769	2.3237	2.19299	2.2479	Cfap53	protein_coding	chr18:70263359-70329907:+	gi|392334225|ref|XP_001053914.3|	2348	0	PREDICTED: coiled-coil domain-containing protein 11 [Rattus norvegicus]	gi|672030835|ref|XM_001053914.5|	2059	0	PREDICTED: Rattus norvegicus coiled-coil domain containing 11 (Ccdc11), mRNA	Q9D439	736	0	Cilia- and flagella-associated protein 53	.	.	.	.	pfam13868	Trichoplein	tumor suppressor, Mitostatin. Trichoplein or mitostatin, was first defined as a meiosis-specific nuclear structural protein. It has since been linked with mitochondrial movement. It is associated with the mitochondrial outer membrane, and over-expression leads to reduction in mitochondrial motility whereas lack of it enhances mitochondrial movement. The activity appears to be mediated through bin…	GO:0042384|cilium assembly;GO:0003341|cilium movement;	GO:0005929|cilium;	.	.	.
ENSRNOG00000014584	21.56	25.5406	23.59	17.6685	16.1458	18.3166	9.46607	10.8995	11.3236	27.1482	22.8783	29.1734	18.3747	18.8067	16.3925	13.8738	12.5665	10.0727	Odf2	protein_coding	chr3:8450275-8496008:+	gi|158564320|sp|Q6AYX5.2|ODFP2_RAT	4163	0	RecName: Full=Outer dense fiber protein 2; AltName: Full=84 kDa outer dense fiber protein; AltName: Full=Cenexin; AltName: Full=Outer dense fiber of sperm tails protein 2	gi|76880450|ref|NM_017213.2|	2350	0	Rattus norvegicus outer dense fiber of sperm tails 2 (Odf2), transcript variant 2, mRNA	A3KGV1	1514	0	Outer dense fiber protein 2	.	.	.	.	pfam01576	Myosin_tail_1	Myosin tail. The myosin molecule is a multi-subunit complex made up of two heavy chains and four light chains it is a fundamental contractile protein found in all eukaryote cell types. This family consists of the coiled-coil myosin heavy chain tail region. The coiled-coil is composed of the tail from two molecules of myosin. These can then assemble into the macromolecular thick filament. The coil…	GO:0007275|multicellular organismal development;GO:0007286|spermatid development;	GO:0005814|centriole;GO:0005813|centrosome;GO:0097539|ciliary transition fiber;GO:0005929|cilium;GO:0005874|microtubule;GO:0005634|nucleus;GO:0001520|outer dense fiber;GO:0000922|spindle pole;	GO:0005200|structural constituent of cytoskeleton;	K16479	ODF2; outer dense fiber protein 2
ENSRNOG00000026842	12.9404	15.4936	10.6856	13.3504	11.8646	11.1156	9.52924	12.2098	9.56436	10.7014	9.46257	11.0742	9.48338	11.2826	12.3615	9.89838	10.1057	11.45	Nnt	protein_coding	chr2:52189529-52282548:-	gi|61557127|ref|NP_001013175.1|	5419	0	NAD(P) transhydrogenase, mitochondrial [Rattus norvegicus]	gi|61557126|ref|NM_001013157.1|	4122	0	Rattus norvegicus nicotinamide nucleotide transhydrogenase (Nnt), mRNA	Q61941	2051	0	NAD(P) transhydrogenase, mitochondrial	slr1434	472	2e-151	COG1282	pfam02233	PNTB	NAD(P) transhydrogenase beta subunit. This family corresponds to the beta subunit of NADP transhydrogenase in prokaryotes, and either the protein N- or C terminal in eukaryotes. The domain is often found in conjunction with pfam01262. Pyridine nucleotide transhydrogenase catalyses the reduction of NAD+ to NADPH. A complete loss of activity occurs upon mutation of Gly314 in Escherichia coli.	GO:0045454|cell redox homeostasis;GO:0006740|NADPH regeneration;GO:0015992|proton transport;GO:0072593|reactive oxygen species metabolic process;	GO:0016021|integral component of membrane;GO:0005743|mitochondrial inner membrane;GO:0005739|mitochondrion;	GO:0051287|NAD binding;GO:0008750|NAD(P)+ transhydrogenase (AB-specific) activity;GO:0050661|NADP binding;	.	.
ENSRNOG00000026840	11.8846	17.0013	12.9099	11.4557	10.3677	12.7842	9.93221	10.5607	14.1837	15.5268	15.6234	13.2339	13.3562	13.1642	13.0019	13.5343	9.60852	11.7536	Thap3	protein_coding	chr5:169155239-169160987:-	gi|157822807|ref|NP_001102165.1|	931	8e-122	THAP domain-containing protein 3 [Rattus norvegicus]	gi|157822806|ref|NM_001108695.1|	1198	0	Rattus norvegicus THAP domain containing, apoptosis associated protein 3 (Thap3), mRNA	Q8BJ25	313	4e-104	THAP domain-containing protein 3	.	.	.	.	pfam05485	THAP	THAP domain. The THAP domain is a putative DNA-binding domain (DBD) and probably also binds a zinc ion. It features the conserved C2CH architecture (consensus sequence: Cys - 2-4 residues - Cys - 35-50 residues - Cys - 2 residues - His). Other universal features include the location of the domain at the N-termini of proteins, its size of about 90 residues, a C-terminal AVPTIF box and several othe…	.	.	GO:0003677|DNA binding;GO:0046872|metal ion binding;	.	.
ENSRNOG00000033065	9.76758	8.96554	8.41491	9.26888	9.43792	8.35846	6.2969	7.42836	5.64553	7.50978	7.60314	6.12722	9.41932	7.84563	8.35953	7.16519	7.12775	6.9913	Rad50	protein_coding	chr10:39001498-39054142:-	gi|149052578|gb|EDM04395.1|	6527	0	RAD50 homolog (S. cerevisiae) [Rattus norvegicus]	gi|11560047|ref|NM_022246.1|	4403	0	Rattus norvegicus RAD50 double strand break repair protein (Rad50), mRNA	Q9JIL8	2512	0	DNA repair protein RAD50	SPAP4C9.01c	241	5e-66	COG0419	pfam02463	SMC_N	RecF/RecN/SMC N terminal domain. This domain is found at the N terminus of SMC proteins. The SMC (structural maintenance of chromosomes) superfamily proteins have ATP-binding domains at the N- and C-termini, and two extended coiled-coil domains separated by a hinge in the middle. The eukaryotic SMC proteins form two kind of heterodimers: the SMC1/SMC3 and the SMC2/SMC4 types. These heterodimers c…	GO:0006974|cellular response to DNA damage stimulus;GO:0070192|chromosome organization involved in meiosis;GO:0032508|DNA duplex unwinding;GO:0006310|DNA recombination;GO:0006281|DNA repair;GO:0006302|double-strand break repair;GO:0000724|double-strand break repair via homologous recombination;GO:0007507|heart development;GO:0046597|negative regulation of viral entry into host cell;GO:0090305|nuc…	GO:0000794|condensed nuclear chromosome;GO:0016234|inclusion body;GO:0030870|Mre11 complex;GO:0000790|nuclear chromatin;GO:0000784|nuclear chromosome, telomeric region;GO:0005654|nucleoplasm;GO:0048471|perinuclear region of cytoplasm;GO:0035861|site of double-strand break;	GO:0004017|adenylate kinase activity;GO:0005524|ATP binding;GO:0016887|ATPase activity;GO:0003690|double-stranded DNA binding;GO:0003691|double-stranded telomeric DNA binding;GO:0051880|G-quadruplex DNA binding;GO:0046872|metal ion binding;GO:0030674|protein binding, bridging;GO:0043047|single-stranded telomeric DNA binding;	K10866	RAD50; DNA repair protein RAD50 [EC:3.6.-.-]
ENSRNOG00000026845	2.51941	2.20296	1.44715	0.878125	0.8444	0.511165	1.1276	2.01639	1.50981	2.31238	2.82352	2.55486	1.32188	1.84928	0.823145	1.54202	1.0146	1.13455	Fam81b	protein_coding	chr2:3025217-3124543:-	gi|672015175|ref|XP_008773229.1|	1940	0	PREDICTED: protein FAM81B [Rattus norvegicus]	gi|672015174|ref|XM_008775007.1|	1236	0	PREDICTED: Rattus norvegicus family with sequence similarity 81, member B (Fam81b), mRNA	Q96LP2	665	0	Protein FAM81B	.	.	.	.	pfam05667	DUF812	Protein of unknown function (DUF812). This family consists of several eukaryotic proteins of unknown function.	.	GO:0005634|nucleus;	.	.	.
ENSRNOG00000026844	0	0	0	0	0.0595128	0.0589527	0	0	0.0617869	0	0	0	0	0	0	0	0	0	Lypd8	protein_coding	chr10:43817947-43828811:+	gi|157820183|ref|NP_001103102.1|	1096	5e-147	ly6/PLAUR domain-containing protein 8 precursor [Rattus norvegicus]	gi|157820182|ref|NM_001109632.1|	1087	0	Rattus norvegicus LY6/PLAUR domain containing 8 (Lypd8), mRNA	Q9D7S0	278	4e-90	Ly6/PLAUR domain-containing protein 8	.	.	.	.	pfam00021	UPAR_LY6	u-PAR/Ly-6 domain. This extracellular disulphide bond rich domain is related to pfam00087.	GO:0050829|defense response to Gram-negative bacterium;	GO:0031225|anchored component of membrane;GO:0005615|extracellular space;GO:0005886|plasma membrane;	.	.	.
ENSRNOG00000026848	0	0.0602993	0	0	0	0.0559664	0	0	0.117314	0	0.0596589	0	0	0	0.055076	0	0.055543	0	Tex36	protein_coding	chr1:205615761-205669760:-	gi|66730345|ref|NP_001019459.1|	1159	2e-158	testis-expressed sequence 36 protein [Rattus norvegicus]	gi|66730344|ref|NM_001024288.1|	814	0	Rattus norvegicus testis expressed 36 (Tex36), mRNA	Q5VZQ5	248	5e-81	Testis-expressed sequence 36 protein	.	.	.	.	pfam15115	HDNR	Domain of unknown function with conserved HDNR motif. This family of proteins is found in eukaryotes. Proteins in this family are typically between 117 and 219 amino acids in length. There is a conserved HDNR sequence motif. The function is not known.	.	GO:0005634|nucleus;	.	.	.
ENSRNOG00000019607	0.419649	0.708857	0.878093	0.27628	0.265669	0.263169	0.277646	0.285482	0.13791	0.954884	2.24425	0.471808	0.138632	0.137801	0.776945	0.545801	0.130589	0.267717	Bglap	protein_coding	chr2:187741770-187742747:-	gi|11761543|ref|NP_038200.1|	465	8e-57	osteocalcin preproprotein [Rattus norvegicus]	gi|672042873|ref|XM_006232594.2|	487	0	PREDICTED: Rattus norvegicus bone gamma-carboxyglutamate (gla) protein (Bglap), transcript variant X1, mRNA	P04640	183	3e-58	Osteocalcin	.	.	.	.	pfam00594	Gla	Vitamin K-dependent carboxylation/gamma-carboxyglutamic (GLA) domain. This domain is responsible for the high-affinity binding of calcium ions. This domain contains post-translational modifications of many glutamate residues by Vitamin K-dependent carboxylation to form gamma-carboxyglutamate (Gla).	GO:0007568|aging;GO:0031214|biomineral tissue development;GO:0060348|bone development;GO:0007569|cell aging;GO:0071363|cellular response to growth factor stimulus;GO:0071305|cellular response to vitamin D;GO:0042476|odontogenesis;GO:0001503|ossification;GO:0002076|osteoblast development;GO:0001649|osteoblast differentiation;GO:0030500|regulation of bone mineralization;GO:0014823|response to activ…	GO:0042995|cell projection;GO:0005737|cytoplasm;GO:0030425|dendrite;GO:0005576|extracellular region;GO:0005615|extracellular space;GO:0005794|Golgi apparatus;GO:0031988|membrane-bounded vesicle;GO:0043204|perikaryon;GO:0005791|rough endoplasmic reticulum;	GO:0005509|calcium ion binding;GO:0008147|structural constituent of bone;	.	.
ENSRNOG00000019606	0.20369	0.504631	0.307819	0.469354	0.451328	0.234185	0.831047	1.03926	1.04871	0.507625	0.385801	0.152671	0.740185	0.78034	0.419017	0.507768	0.54934	0.584754	Trpv3	protein_coding	chr10:59831241-59860987:+	gi|429535830|ref|NP_001020928.2|	3802	0	transient receptor potential cation channel subfamily V member 3 [Rattus norvegicus]	gi|429535829|ref|NM_001025757.2|	3010	0	Rattus norvegicus transient receptor potential cation channel, subfamily V, member 3 (Trpv3), mRNA	Q8K424	1443	0	Transient receptor potential cation channel subfamily V member 3	all2748	53.1	2e-06	COG0666	pfam00520	Ion_trans	Ion transport protein. This family contains Sodium, Potassium, Calcium ion channels. This family is 6 transmembrane helices in which the last two helices flank a loop which determines ion selectivity. In some sub-families (e.g. Na channels) the domain is repeated four times, whereas in others (e.g. K channels) the protein forms as a tetramer in the membrane. A bacterial structure of the protein i…	GO:0042636|negative regulation of hair cycle;GO:0090280|positive regulation of calcium ion import;GO:0009408|response to heat;GO:0009266|response to temperature stimulus;	GO:0005887|integral component of plasma membrane;GO:0016020|membrane;GO:0043235|receptor complex;	GO:0005262|calcium channel activity;GO:0005261|cation channel activity;GO:0005216|ion channel activity;	K04972	TRPV3; transient receptor potential cation channel subfamily V member 3
ENSRNOG00000009639	10.3896	9.53276	10.8287	14.9239	13.7528	12.957	18.005	19.4369	17.8091	9.05725	9.19475	11.2385	13.339	14.1119	12.4594	17.0063	17.9291	21.7674	Zrsr1	protein_coding	chr14:107750162-107751892:+	gi|62945360|ref|NP_001017504.1|	1407	0	U2 small nuclear ribonucleoprotein auxiliary factor 35 kDa subunit-related protein 1 [Rattus norvegicus]	gi|672077202|ref|XM_008770436.1|	1731	0	PREDICTED: Rattus norvegicus zinc finger (CCCH type), RNA binding motif and serine/arginine rich 1 (Zrsr1), transcript variant X2, mRNA	Q64707	516	2e-177	U2 small nuclear ribonucleoprotein auxiliary factor 35 kDa subunit-related protein 1	.	.	.	.	pfam00642	zf-CCCH	Zinc finger C-x8-C-x5-C-x3-H type (and similar).	GO:0000398|mRNA splicing, via spliceosome;	GO:0005681|spliceosomal complex;GO:0089701|U2AF;	GO:0046872|metal ion binding;GO:0000166|nucleotide binding;GO:0030628|pre-mRNA 3'-splice site binding;	.	.
ENSRNOG00000015187	1.39136	1.38302	1.48366	1.63825	1.34666	1.43466	1.93845	1.80204	1.89933	1.40902	1.79762	1.74479	1.32588	1.37065	1.65953	2.03582	2.7477	1.92034	Acot8	protein_coding	chr3:161259735-161272460:-	gi|347921998|ref|NP_570112.3|	2018	0	acyl-coenzyme A thioesterase 8 [Rattus norvegicus]	gi|347921997|ref|NM_130756.3|	1444	0	Rattus norvegicus acyl-CoA thioesterase 8 (Acot8), mRNA	Q8VHK0	667	0	Acyl-coenzyme A thioesterase 8	BMEI0166	235	3e-69	COG1946	pfam02551	Acyl_CoA_thio	Acyl-CoA thioesterase. This family represents the thioesterase II domain. Two copies of this domain are found in a number of acyl-CoA thioesterases.	GO:0006637|acyl-CoA metabolic process;GO:0045225|negative regulation of CD4 biosynthetic process;GO:0007031|peroxisome organization;	GO:0005782|peroxisomal matrix;	GO:0052689|carboxylic ester hydrolase activity;GO:0033882|choloyl-CoA hydrolase activity;GO:0052815|medium-chain acyl-CoA hydrolase activity;GO:0016290|palmitoyl-CoA hydrolase activity;	.	.
ENSRNOG00000015180	6.68692	6.46657	5.39276	5.36542	5.47686	5.81845	5.55786	6.99414	5.6312	6.22212	4.86129	4.07228	5.99202	6.06591	6.19014	6.74026	6.13858	5.6524	Kdm8	protein_coding	chr1:196839321-196854180:+	gi|564330979|ref|XP_006230320.1|	2210	0	PREDICTED: lysine-specific demethylase 8 isoform X1 [Rattus norvegicus]	gi|81295358|ref|NM_001037196.1|	2430	0	Rattus norvegicus lysine demethylase 8 (Kdm8), mRNA	Q497B8	852	0	Lysine-specific demethylase 8	.	.	.	.	pfam13621	Cupin_8	Cupin-like domain. This cupin like domain shares similarity to the JmjC domain.	GO:0000086|G2/M transition of mitotic cell cycle;GO:0070544|histone H3-K36 demethylation;GO:0045893|positive regulation of transcription, DNA-templated;GO:0006351|transcription, DNA-templated;	GO:0005634|nucleus;	GO:0003682|chromatin binding;GO:0051864|histone demethylase activity (H3-K36 specific);GO:0046872|metal ion binding;	K10277	KDM8, JMJD5; lysine-specific demethylase 8 [EC:1.14.11.27]
ENSRNOG00000004208	12.3176	14.2117	15.6672	14.6069	15.1251	13.2691	15.1601	11.4096	9.44161	16.0214	13.3569	11.6125	18.0048	13.5997	13.0889	11.3306	14.2765	15.0498	Crim1	protein_coding	chr6:788548-960703:+	gi|281182663|ref|NP_001162574.1|	5064	0	cysteine-rich motor neuron 1 protein precursor [Rattus norvegicus]	gi|281182662|ref|NM_001169103.1|	4076	0	Rattus norvegicus cysteine rich transmembrane BMP regulator 1 (chordin like) (Crim1), mRNA	Q9JLL0	1910	0	Cysteine-rich motor neuron 1 protein	.	.	.	.	pfam00093	VWC	von Willebrand factor type C domain. The high cutoff was used to prevent overlap with pfam00094.	GO:0001558|regulation of cell growth;	GO:0070062|extracellular exosome;GO:0016021|integral component of membrane;	GO:0030165|PDZ domain binding;GO:0004867|serine-type endopeptidase inhibitor activity;	.	.
ENSRNOG00000015182	108.137	102.41	100.86	91.3824	87.4239	96.7894	86.5452	88.2861	97.3748	104.448	131.318	128.778	97.2455	93.7836	100.581	95.9247	86.9489	88.2625	Ppp2cb	protein_coding	chr16:62273276-62294769:-	gi|512987159|ref|XP_004855515.1|	1696	0	PREDICTED: serine/threonine-protein phosphatase 2A catalytic subunit beta isoform [Heterocephalus glaber]	gi|55250771|gb|BC085926.1|	1581	0	Rattus norvegicus protein phosphatase 2 (formerly 2A), catalytic subunit, beta isoform, mRNA (cDNA clone MGC:94855 IMAGE:7109733), complete cds	P62716	650	0	Serine/threonine-protein phosphatase 2A catalytic subunit beta isoform	SPBC16H5.07c	535	0	COG0639	pfam00149	Metallophos	Calcineurin-like phosphoesterase. This family includes a diverse range of phosphoesterases, including protein phosphoserine phosphatases, nucleotidases, sphingomyelin phosphodiesterases and 2'-3' cAMP phosphodiesterases as well as nucleases such as bacterial SbcD or yeast MRE11. The most conserved regions in this superfamily centre around the metal chelating residues.	GO:0008637|apoptotic mitochondrial changes;GO:0046580|negative regulation of Ras protein signal transduction;GO:0043161|proteasome-mediated ubiquitin-dependent protein catabolic process;GO:0006470|protein dephosphorylation;GO:0010468|regulation of gene expression;GO:0046677|response to antibiotic;GO:0034976|response to endoplasmic reticulum stress;GO:0042542|response to hydrogen peroxide;	GO:0000775|chromosome, centromeric region;GO:0005737|cytoplasm;GO:0070062|extracellular exosome;GO:0005634|nucleus;GO:0000159|protein phosphatase type 2A complex;GO:0000922|spindle pole;	GO:0046872|metal ion binding;GO:0004721|phosphoprotein phosphatase activity;GO:0008022|protein C-terminus binding;GO:0046982|protein heterodimerization activity;GO:0004722|protein serine/threonine phosphatase activity;	K04382	PPP2C; serine/threonine-protein phosphatase 2A catalytic subunit [EC:3.1.3.16]
ENSRNOG00000004205	5.32498	6.43902	5.14848	3.5541	2.96425	3.79998	2.36897	2.923	2.86028	5.37191	7.03348	4.41787	4.36747	4.16041	4.41944	3.83304	3.6341	3.09253	Pkdcc	protein_coding	chr6:6427657-6436974:+	gi|208431820|ref|NP_598878.2|	1874	0	extracellular tyrosine-protein kinase PKDCC precursor [Mus musculus]	gi|157819514|ref|NM_001108007.1|	1852	0	Rattus norvegicus protein kinase domain containing, cytoplasmic (Pkdcc), mRNA	Q5RJI4	726	0	Extracellular tyrosine-protein kinase PKDCC	.	.	.	.	pfam12260	PIP49_C	Protein-kinase domain of FAM69. This is the C-terminal region of a family of FAM69 proteins from Metazoa and Viridiplantae that are active protein-kinases. The family members have a short transmembrane helix close to the N-terminus, and thereafter are highly enriched with cysteines. FAM69 proteins are localized to the endoplasmic reticulum. Many members also have a short EF-hand, calcium-binding,…	GO:0030282|bone mineralization;GO:0030154|cell differentiation;GO:0048566|embryonic digestive tract development;GO:0035108|limb morphogenesis;GO:0048286|lung alveolus development;GO:0035264|multicellular organism growth;GO:0042997|negative regulation of Golgi to plasma membrane protein transport;GO:0060021|palate development;GO:0018108|peptidyl-tyrosine phosphorylation;GO:0030501|positive regulat…	GO:0005576|extracellular region;GO:0005794|Golgi apparatus;	GO:0005524|ATP binding;GO:0004715|non-membrane spanning protein tyrosine kinase activity;GO:0004672|protein kinase activity;	K17548	PKDCC; protein kinase domain-containing protein, cytoplasmic
ENSRNOG00000037220	6.65174	5.34674	5.51937	4.30373	3.3398	3.73989	3.94562	2.57463	4.07044	6.26301	7.74327	6.18911	4.16752	5.42297	5.09592	5.81729	3.21196	3.29238	Rpl5l1	protein_coding	chr10:112564256-112565146:-	gi|344293635|ref|XP_003418527.1|	1401	0	PREDICTED: 60S ribosomal protein L5 isoform X2 [Loxodonta africana]	gi|298911000|emb|FQ232540.1|	843	0	Rattus norvegicus TL0AEA65YF15 mRNA sequence	P22451	542	0	60S ribosomal protein L5	SPBC11C11.09c	277	7e-91	COG0256	pfam14204	Ribosomal_L18_c	Ribosomal L18 C-terminal region. This domain is the C-terminal end of ribosomal L18/L5 proteins.	GO:0000027|ribosomal large subunit assembly;GO:0006412|translation;	GO:0022625|cytosolic large ribosomal subunit;	GO:0008097|5S rRNA binding;GO:0003735|structural constituent of ribosome;	K02932	RP-L5e, RPL5; large subunit ribosomal protein L5e
ENSRNOG00000004207	9.06223	11.0743	11.1812	8.85673	9.01115	10.9644	8.85917	9.82137	9.20144	10.7166	11.1342	12.2732	10.1271	11.9442	9.65216	7.33606	9.78261	7.45589	Eml5	protein_coding	chr6:122770055-122897997:-	gi|402692201|ref|NP_001003402.2|	10332	0	echinoderm microtubule-associated protein-like 5 [Rattus norvegicus]	gi|402692200|ref|NM_001003402.2|	6540	0	Rattus norvegicus echinoderm microtubule associated protein like 5 (Eml5), mRNA	Q6ED65	405	3e-113	Echinoderm microtubule-associated protein-like 5	.	.	.	.	pfam03451	HELP	HELP motif. The founding member of the EMAP protein family is the 75 kDa Echinoderm Microtubule-Associated Protein, so-named for its abundance in sea urchin, sand dollar and starfish eggs. The Hydrophobic EMAP-Like Protein (HELP) motif was identified initially in the human EMAP-Like Protein 2 (EML2) and subsequently in the entire EMAP Protein family. The HELP motif is approximately 60-70 amino ac…	.	GO:0005737|cytoplasm;GO:0005874|microtubule;	.	.	.
ENSRNOG00000004206	13.4407	16.6101	19.269	18.1255	18.1819	19.9789	20.7004	17.4353	18.4079	14.1274	17.4509	17.0715	18.9441	20.7043	18.5459	22.604	13.6427	17.0784	Glrx5	protein_coding	chr6:128750795-128760880:+	gi|157823513|ref|NP_001102192.1|	542	1e-61	glutaredoxin-related protein 5, mitochondrial [Rattus norvegicus]	gi|157823512|ref|NM_001108722.1|	2149	0	Rattus norvegicus glutaredoxin 5 (Glrx5), mRNA	Q80Y14	211	1e-62	Glutaredoxin-related protein 5, mitochondrial	NMB0773	113	3e-28	COG0278	pfam00462	Glutaredoxin	Glutaredoxin.	GO:0045454|cell redox homeostasis;GO:0030097|hemopoiesis;	GO:0030425|dendrite;GO:0005759|mitochondrial matrix;GO:0005739|mitochondrion;GO:0043025|neuronal cell body;GO:0005634|nucleus;	GO:0051537|2 iron, 2 sulfur cluster binding;GO:0009055|electron carrier activity;GO:0046872|metal ion binding;GO:0015035|protein disulfide oxidoreductase activity;	K07390	grxD, GLRX5; monothiol glutaredoxin
ENSRNOG00000004201	5.04374	5.72822	5.81985	5.19711	6.29116	5.33949	6.0356	6.49556	5.1405	4.11201	4.35015	3.32763	5.69781	5.95125	5.47223	6.21721	7.90322	7.02252	Rims2	protein_coding	chr7:78092037-78594138:+	gi|16758820|ref|NP_446397.1|	7149	0	regulating synaptic membrane exocytosis protein 2 isoform 1 [Rattus norvegicus]	gi|402743423|ref|NM_053945.2|	5621	0	Rattus norvegicus regulating synaptic membrane exocytosis 2 (Rims2), transcript variant 1, mRNA	Q9JIS1	2674	0	Regulating synaptic membrane exocytosis protein 2	.	.	.	.	pfam00168	C2	C2 domain.	GO:0017156|calcium ion-dependent exocytosis;GO:0048791|calcium ion-dependent exocytosis of neurotransmitter;GO:0019933|cAMP-mediated signaling;GO:0030154|cell differentiation;GO:0006887|exocytosis;GO:0030073|insulin secretion;GO:0006886|intracellular protein transport;GO:2000463|positive regulation of excitatory postsynaptic potential;GO:0010628|positive regulation of gene expression;GO:0097151|p…	GO:0030054|cell junction;GO:0005622|intracellular;GO:0048786|presynaptic active zone;GO:0042734|presynaptic membrane;GO:0043234|protein complex;GO:0045202|synapse;	GO:0044325|ion channel binding;GO:0046872|metal ion binding;GO:0019904|protein domain specific binding;GO:0046982|protein heterodimerization activity;	K15297	RIMS2, RIM2; regulating synaptic membrane exocytosis protein 2
ENSRNOG00000015189	6.40163	7.38577	6.88709	5.46702	6.49963	5.20757	3.61608	4.33441	3.65185	8.18629	7.6505	7.98946	7.94045	7.04013	7.92003	7.24602	5.20576	5.04715	Bbs9	protein_coding	chr8:23492621-24074536:+	gi|149020406|gb|EDL78211.1|	3727	0	similar to E130103I17Rik protein (predicted) [Rattus norvegicus]	gi|672061338|ref|XM_008766068.1|	2580	0	PREDICTED: Rattus norvegicus Bardet-Biedl syndrome 9 (Bbs9), transcript variant X13, mRNA	Q811G0	750	0	Protein PTHB1	.	.	.	.	pfam14727	PHTB1_N	PTHB1 N-terminus. This family includes the N-terminus of PTHB1 protein. This protein forms a part of the BBSome complex, which is required for ciliogenesis.	GO:0042384|cilium assembly;GO:0045444|fat cell differentiation;GO:0061512|protein localization to cilium;GO:0015031|protein transport;	GO:0034464|BBSome;GO:0034451|centriolar satellite;GO:0036064|ciliary basal body;GO:0060170|ciliary membrane;GO:0035869|ciliary transition zone;GO:0005929|cilium;GO:0016020|membrane;GO:0000242|pericentriolar material;	.	K19398	BBS9; Bardet-Biedl syndrome 9 protein
ENSRNOG00000009635	8.96611	9.18594	10.808	5.48587	8.14414	5.50056	2.12782	1.69063	1.7295	11.4998	8.99066	7.56041	5.50542	7.20057	6.04457	3.70758	2.82046	3.45064	Tmem74b	protein_coding	chr3:147226004-147226702:+	gi|392339615|ref|XP_001060786.3|	932	2e-124	PREDICTED: transmembrane protein 74B [Rattus norvegicus]	gi|672047724|ref|XM_575260.6|	699	0	PREDICTED: Rattus norvegicus transmembrane protein 74B (Tmem74b), transcript variant X2, mRNA	Q9NUR3	322	1e-109	Transmembrane protein 74B	.	.	.	.	pfam15268	Dapper	Dapper. This is a family of signalling proteins. They act in a diverse range of signaling pathways and have a range of binding partners. They act as homo- and heterodimers.	.	GO:0016021|integral component of membrane;	.	.	.
ENSRNOG00000056831	0.0603392	0	0	0	0	0.170279	0	0	0	0	0	0	0.179399	0.178324	0.0558565	0	0.11266	0.230963	AABR07002805.1	lincRNA	chr1:85567917-85575459:-	gi|672013624|ref|XP_008772763.1|	359	6e-68	PREDICTED: LOW QUALITY PROTEIN: iron/zinc purple acid phosphatase-like protein isoform X1 [Rattus norvegicus]	gi|672036212|ref|XM_006228639.2|	1045	0	PREDICTED: Rattus norvegicus iron/zinc purple acid phosphatase-like protein-like (LOC100911458), mRNA	Q8BX37	123	5e-30	Acid phosphatase type 7	.	.	.	.	pfam15252	DUF4589	Domain of unknown function (DUF4589). This protein family is a domain of unknown function. The precise function of the protein domain remains to be elucidated. This family of proteins is found in eukaryotes and are typically between 215 and 293 amino acids in length. The protein contains two conserved sequence motifs: SSS and KST.	.	GO:0005576|extracellular region;	GO:0003993|acid phosphatase activity;GO:0046872|metal ion binding;	.	.
ENSRNOG00000056832	0.313931	0.159085	0.656884	0	0.745281	0	0.155776	0.160173	0	0	0.472185	0	0.155562	0.309259	0	0.153114	0	0	AABR07002682.1	lincRNA	chr1:80944126-80951319:+	gi|564326567|ref|XP_006228484.1|	275	2e-25	PREDICTED: zinc finger protein 112 isoform X1 [Rattus norvegicus]	gi|672035030|ref|XM_006228422.2|	256	6e-130	PREDICTED: Rattus norvegicus zinc finger protein 112 (Zfp112), transcript variant X1, mRNA	.	.	.	.	.	.	.	.	pfam10807	DUF2541	Protein of unknown function (DUF2541). This family of proteins with unknown function appears to be restricted to Enterobacteriaceae. All proteins are annotated as YaaI precursor however currently no function is known.	.	.	.	.	.
ENSRNOG00000056835	0	0	0	0	0	0	0	0	0	0	1.72209	0	0	0	0	0	0	0	5S_rRNA	rRNA	chrY:83879-83997:-	gi|823465214|ref|XP_012430950.1|	169	5e-13	PREDICTED: uncharacterized protein LOC105759503 [Taeniopygia guttata]	gi|291490836|gb|AC239701.6|	119	2e-54	Rattus norvegicus Y Chr BAC RNAEX-260G02 (Amplicon Express Rat SHR-Akr BAC library) complete sequence	.	.	.	.	.	.	.	.	pfam04033	DUF365	Domain of unknown function (DUF365). Archaeal domain of unknown function.	.	.	.	.	.
ENSRNOG00000027503	387.302	359.574	371.944	304.617	285.845	268.459	209.311	199.276	270.44	421.626	504.944	453.005	317.945	270.764	309.088	254.996	198.083	217.471	Rps25	protein_coding	chr8:48727618-48729580:+	gi|675426791|ref|XP_008927225.1|	382	1e-44	PREDICTED: 40S ribosomal protein S25 [Manacus vitellinus]	gi|298915172|emb|FQ210084.1|	375	0	Rattus norvegicus TL0ABA34YP04 mRNA sequence	Q6Q311	149	3e-45	40S ribosomal protein S25	YGR027c	75.5	2e-17	COG4901	pfam03297	Ribosomal_S25	S25 ribosomal protein.	.	GO:0005840|ribosome;	.	K02975	RP-S25e, RPS25; small subunit ribosomal protein S25e
ENSRNOG00000056837	69.1227	65.7201	71.2719	72.8535	77.9817	74.1202	134.937	122.873	102.05	79.9006	62.5043	60.6971	83.7817	80.5082	78.4509	103.759	133.206	129.132	Abr	protein_coding	chr10:64567268-64657089:-	gi|157786654|ref|NP_001099284.1|	4505	0	active breakpoint cluster region-related protein [Rattus norvegicus]	gi|747019235|ref|NM_001105814.2|	2533	0	Rattus norvegicus active BCR-related (Abr), mRNA	Q5SSL4	1605	0	Active breakpoint cluster region-related protein	.	.	.	.	pfam00620	RhoGAP	RhoGAP domain. GTPase activator proteins towards Rho/Rac/Cdc42-like small GTPases.	GO:0030036|actin cytoskeleton organization;GO:0007420|brain development;GO:0042472|inner ear morphogenesis;GO:0035556|intracellular signal transduction;GO:0060313|negative regulation of blood vessel remodeling;GO:0030336|negative regulation of cell migration;GO:0002692|negative regulation of cellular extravasation;GO:0050728|negative regulation of inflammatory response;GO:0043314|negative regulat…	GO:0005829|cytosol;GO:0016020|membrane;GO:0005886|plasma membrane;	GO:0005096|GTPase activator activity;GO:0005089|Rho guanyl-nucleotide exchange factor activity;	.	.
ENSRNOG00000056836	12.277	13.5764	12.343	20.4347	17.3233	15.1311	20.5358	22.0393	20.2432	16.9068	12.8714	25.5101	15.9415	17.2102	17.9719	27.6664	26.2293	31.5242	Cav1	protein_coding	chr4:44597123-44630200:+	gi|984104888|ref|XP_015343756.1|	972	7e-122	PREDICTED: caveolin-1 [Marmota marmota marmota]	gi|559098445|ref|NM_031556.3|	2558	0	Rattus norvegicus caveolin 1 (Cav1), transcript variant 1, mRNA	P41350	368	2e-120	Caveolin-1	.	.	.	.	pfam01146	Caveolin	Caveolin. All three known Caveolin forms have the FEDVIAEP caveolin 'signature motif' within their hydrophilic N-terminal domain. Caveolin 2 (Cav-2) is co-localized and co-expressed with Cav-1/VIP21, forms heterodimers with it and needs Cav-1 for proper membrane localisation. Cav-3 has greater protein sequence similarity to Cav-1 than to Cav-2. Cellular processes caveolins are involved in include…	GO:0031100|organ regeneration;GO:0070836|caveola assembly;GO:0006874|cellular calcium ion homeostasis;GO:0071260|cellular response to mechanical stimulus;GO:0090398|cellular senescence;GO:0033344|cholesterol efflux;GO:0032507|maintenance of protein location in cell;GO:0046785|microtubule polymerization;GO:0090090|negative regulation of canonical Wnt signaling pathway;GO:2001258|negative regulatio…	GO:0009925|basal plasma membrane;GO:0005901|caveola;GO:0009986|cell surface;GO:0005737|cytoplasm;GO:0031410|cytoplasmic vesicle;GO:0005829|cytosol;GO:0005783|endoplasmic reticulum;GO:0005768|endosome;GO:0005925|focal adhesion;GO:0005794|Golgi apparatus;GO:0000139|Golgi membrane;GO:0005811|lipid particle;GO:0045121|membrane raft;GO:0005739|mitochondrion;GO:0048471|perinuclear region of cytoplasm;G…	GO:0044325|ion channel binding;GO:0019900|kinase binding;GO:0097371|MDM2/MDM4 family protein binding;GO:0050998|nitric-oxide synthase binding;GO:0001179|RNA polymerase I transcription factor binding;GO:0000149|SNARE binding;GO:0005198|structural molecule activity;GO:0019905|syntaxin binding;	.	.
ENSRNOG00000056839	1.63495	0	1.14035	0	0	0	1.08171	0	0	1.06292	2.73238	3.06361	2.70055	0.536874	1.00899	0	0	0	SNORA38	snoRNA	chr9:16957418-16957542:+	.	.	.	.	gi|908663016|tpe|LN872427.1|	82	7e-34	TPA: Mus musculus SNORA38 (ACA38) gene for small nucleolar RNA SNORA38 (ACA38)	.	.	.	.	.	.	.	.	pfam08853	DUF1823	Domain of unknown function (DUF1823). This presumed domain is functionally uncharacterized.	.	.	.	.	.
ENSRNOG00000056838	0.158058	0.160192	0	0.468265	0.450281	0.148681	1.5686	0	0.155829	0.154136	0	0.177703	1.09651	0.155706	0.438947	0.154179	0.295112	0.756255	AABR07071551.1	lincRNA	chr8:121652886-121662993:-	.	.	.	.	gi|672063511|ref|XR_594151.1|	323	3e-167	PREDICTED: Rattus norvegicus uncharacterized LOC102554279 (LOC102554279), transcript variant X1, ncRNA	.	.	.	.	.	.	.	.	pfam06607	Prokineticin	Prokineticin. This family consists of several prokineticin proteins and related BM8 sequences. The suprachiasmatic nucleus (SCN) controls the circadian rhythm of physiological and behavioural processes in mammals. It has been shown that prokineticin 2 (PK2), a cysteine-rich secreted protein, functions as an output molecule from the SCN circadian clock. PK2 messenger RNA is rhythmically expressed …	.	.	.	.	.
ENSRNOG00000041758	0	0	0	0	0	0	0.751186	0	0	0	0	0	0	0	0	0	0	0	AABR07057844.1	miRNA	chr7:90318137-90318226:-	.	.	.	.	gi|755552341|ref|XM_006521563.2|	90	2e-38	PREDICTED: Mus musculus trichorhinophalangeal syndrome I (human) (Trps1), transcript variant X9, mRNA	.	.	.	.	.	.	.	.	pfam11808	DUF3329	Domain of unknown function (DUF3329). This family of proteins are functionally uncharacterized. This family is only found in bacteria.	.	.	.	.	.
ENSRNOG00000052865	0	0	0	0.0809556	0.233539	0	0.162712	0.0836521	0.0808211	0.159886	0	0	0.0812441	0	0	0	0	0	AABR07032806.1	lincRNA	chr18:82756486-82802823:-	.	.	.	.	.	.	.	.	.	.	.	.	.	.	.	.	pfam15074	DUF4541	Domain of unknown function (DUF4541). This family of proteins is found in eukaryotes. Proteins in this family are typically between 100 and 163 amino acids in length. There is a conserved KLHRDDR sequence motif. There is a single completely conserved residue Y that may be functionally important. In humans, the gene is found in the chromosomal location, C5orf49.	.	.	.	.	.
ENSRNOG00000054489	16.0395	12.7857	19.7978	24.0265	14.3756	10.6803	4.82905	22.8038	19.7223	27.2409	31.444	27.3536	15.5389	34.9749	38.7047	20.5683	19.5165	16.3835	AABR07042821.1	pseudogene	chr19:10984053-10984433:+	gi|148706231|gb|EDL38178.1|	473	2e-58	mCG5564, partial [Mus musculus]	gi|34849735|gb|BC058475.1|	365	0	Rattus norvegicus ribosomal protein L36, mRNA (cDNA clone MGC:72835 IMAGE:6888196), complete cds	Q5RAZ9	182	2e-58	60S ribosomal protein L36	SPCC970.05	94	2e-24	COG5051	pfam01158	Ribosomal_L36e	Ribosomal protein L36e.	GO:0006412|translation;	GO:0022625|cytosolic large ribosomal subunit;GO:0016020|membrane;GO:0005730|nucleolus;	GO:0044822|poly(A) RNA binding;GO:0003735|structural constituent of ribosome;	K02920	RP-L36e, RPL36; large subunit ribosomal protein L36e
ENSRNOG00000042480	0	0	0	0	0	0	0	0	0	0.079943	0	0	0	0	0	0	0	0	Hoxd8	protein_coding	chr3:61627383-61628628:+	gi|672046072|ref|XP_008760198.1|	950	1e-125	PREDICTED: LOW QUALITY PROTEIN: homeobox protein Hox-D8 isoform X2 [Rattus norvegicus]	gi|595582341|ref|NM_008276.3|	513	0	Mus musculus homeobox D8 (Hoxd8), transcript variant 1, mRNA	P23463	243	2e-77	Homeobox protein Hox-D8	.	.	.	.	pfam00046	Homeobox	Homeobox domain.	GO:0009952|anterior/posterior pattern specification;GO:0000122|negative regulation of transcription from RNA polymerase II promoter;GO:0045944|positive regulation of transcription from RNA polymerase II promoter;GO:0048705|skeletal system morphogenesis;	GO:0005634|nucleus;	GO:0000977|RNA polymerase II regulatory region sequence-specific DNA binding;GO:0001228|transcriptional activator activity, RNA polymerase II transcription regulatory region sequence-specific binding;	K09308	HOX_8; homeobox protein HoxB/C/D8
ENSRNOG00000021714	7.13005	5.18409	5.18931	5.12783	4.34213	5.249	1.38444	2.84703	3.20912	6.19736	8.70382	8.6262	5.91418	5.34431	6.09815	2.64596	3.1111	2.07656	Fam92b	protein_coding	chr19:53743383-53754602:-	gi|672031348|ref|XP_008772467.1|	1423	0	PREDICTED: protein FAM92B [Rattus norvegicus]	gi|672031347|ref|XM_008774245.1|	879	0	PREDICTED: Rattus norvegicus family with sequence similarity 92, member B (Fam92b), mRNA	Q3V2J0	512	0	Protein FAM92B	.	.	.	.	pfam06730	FAM92	FAM92 protein. This family of proteins has a role in embryogenesis. During embryogenesis it is essential for ectoderm and axial mesoderm development. It may regulate cell proliferation and apoptosis.	GO:0051301|cell division;GO:0007019|microtubule depolymerization;GO:0007018|microtubule-based movement;GO:0000278|mitotic cell cycle;GO:0000070|mitotic sister chromatid segregation;GO:0051302|regulation of cell division;	GO:0005737|cytoplasm;GO:0005871|kinesin complex;GO:0005874|microtubule;GO:0005634|nucleus;	GO:0005524|ATP binding;GO:0008574|ATP-dependent microtubule motor activity, plus-end-directed;	.	.
ENSRNOG00000042482	19.7379	17.5549	20.9725	20.8257	21.241	20.573	13.6389	14.3624	12.3579	16.5677	17.2021	15.8508	17.9645	17.6235	17.46	13.3827	15.042	13.5594	Tatdn2	protein_coding	chr4:145653602-145669343:+	gi|157823751|ref|NP_001102722.1|	3787	0	putative deoxyribonuclease TATDN2 [Rattus norvegicus]	gi|157823750|ref|NM_001109252.1|	2875	0	Rattus norvegicus TatD DNase domain containing 2 (Tatdn2), mRNA	Q93075	1004	0	Putative deoxyribonuclease TATDN2	FN1343	123	8e-30	COG0084	pfam01026	TatD_DNase	TatD related DNase. This family of proteins are related to a large superfamily of metalloenzymes. TatD, a member of this family has been shown experimentally to be a DNase enzyme.	GO:0006308|DNA catabolic process;GO:0036498|IRE1-mediated unfolded protein response;	GO:0005737|cytoplasm;GO:0005654|nucleoplasm;GO:0005634|nucleus;	GO:0004536|deoxyribonuclease activity;GO:0016888|endodeoxyribonuclease activity, producing 5'-phosphomonoesters;GO:0046872|metal ion binding;	K03424	tatD; TatD DNase family protein [EC:3.1.21.-]
ENSRNOG00000021712	14.782	20.1765	16.4687	11.8546	13.0009	13.5318	8.43444	8.30129	7.59652	18.6076	17.5416	18.2552	14.6171	14.5295	12.8573	8.7419	11.361	9.20876	Rcbtb1	protein_coding	chr15:39638510-39669473:+	gi|672078327|ref|XP_008768981.1|	2757	0	PREDICTED: LOW QUALITY PROTEIN: RCC1 and BTB domain-containing protein 1 isoform X1 [Rattus norvegicus]	gi|672078326|ref|XM_008770759.1|	1585	0	PREDICTED: Rattus norvegicus regulator of chromosome condensation (RCC1) and BTB (POZ) domain containing protein 1 (Rcbtb1), transcript variant X1, mRNA	Q6NXM2	785	0	RCC1 and BTB domain-containing protein 1	ECU04g1500	82.4	6e-16	COG5184	pfam00651	BTB	BTB/POZ domain. The BTB (for BR-C, ttk and bab) or POZ (for Pox virus and Zinc finger) domain is present near the N-terminus of a fraction of zinc finger (pfam00096) proteins and in proteins that contain the pfam01344 motif such as Kelch and a family of pox virus proteins. The BTB/POZ domain mediates homomeric dimerization and in some instances heteromeric dimerization. The structure of the dimer…	GO:0007049|cell cycle;GO:0016569|covalent chromatin modification;GO:0006355|regulation of transcription, DNA-templated;GO:0006351|transcription, DNA-templated;	GO:0005737|cytoplasm;GO:0005634|nucleus;	.	K11494	RCBTB; RCC1 and BTB domain-containing protein
ENSRNOG00000021713	3.28583	3.76749	3.02103	1.70439	1.82804	1.95133	0.378795	0.440289	0.163611	2.57315	2.86218	4.08605	2.07229	2.33779	2.11999	0.453261	0.232388	0.397011	Kif18b	protein_coding	chr10:91008269-91027738:-	gi|84781652|ref|NP_001034108.1|	3865	0	kinesin-like protein KIF18B [Rattus norvegicus]	gi|84781651|ref|NM_001039019.1|	3294	0	Rattus norvegicus kinesin family member 18B (Kif18b), mRNA	Q4KLL9	1493	0	Kinesin-like protein KIF18B	.	.	.	.	pfam00225	Kinesin	Kinesin motor domain.	GO:0051301|cell division;GO:0007019|microtubule depolymerization;GO:0007018|microtubule-based movement;GO:0000278|mitotic cell cycle;GO:0000070|mitotic sister chromatid segregation;GO:0051302|regulation of cell division;	GO:0000235|astral microtubule;GO:0005737|cytoplasm;GO:0005871|kinesin complex;GO:1990752|microtubule end;GO:0035371|microtubule plus-end;GO:0005634|nucleus;	GO:0005524|ATP binding;GO:0008574|ATP-dependent microtubule motor activity, plus-end-directed;GO:0019894|kinesin binding;GO:0003774|motor activity;	.	.
ENSRNOG00000042486	0	0	0	0	0	0	0.114977	0.118223	0	0	0	0.130255	0	0.114131	0.107248	0.113012	0.108158	0	AABR07054272.1	pseudogene	chr3:146035738-146036348:-	gi|672017532|ref|XP_008773787.1|	771	4e-96	PREDICTED: sperm motility kinase X-like [Rattus norvegicus]	gi|672047705|ref|XM_008762393.1|	530	0	PREDICTED: Rattus norvegicus sperm motility kinase X-like (LOC103690174), mRNA	A1A5Q6	152	2e-41	Sperm motility kinase	.	.	.	.	pfam00069	Pkinase	Protein kinase domain.	GO:0032870|cellular response to hormone stimulus;GO:0035556|intracellular signal transduction;GO:0006468|protein phosphorylation;	GO:0005737|cytoplasm;GO:0005634|nucleus;	GO:0005524|ATP binding;GO:0004674|protein serine/threonine kinase activity;	.	.
ENSRNOG00000057848	25.1291	33.6488	36.3115	48.0378	48.5944	54.1099	111.129	90.3804	82.3349	27.6016	25.4677	29.1599	45.7558	51.4186	41.9915	67.5011	70.2779	77.4958	Cacng8	protein_coding	chr1:64330106-64350338:-	gi|21687018|ref|NP_542427.1|	1577	0	voltage-dependent calcium channel gamma-8 subunit [Rattus norvegicus]	gi|157419131|ref|NM_080696.2|	1266	0	Rattus norvegicus calcium voltage-gated channel auxiliary subunit gamma 8 (Cacng8), mRNA	Q8VHW5	612	0	Voltage-dependent calcium channel gamma-8 subunit	.	.	.	.	pfam00822	PMP22_Claudin	PMP-22/EMP/MP20/Claudin family.	GO:0070588|calcium ion transmembrane transport;GO:2000311|regulation of alpha-amino-3-hydroxy-5-methyl-4-isoxazole propionate selective glutamate receptor activity;GO:0019226|transmission of nerve impulse;	GO:0032281|AMPA glutamate receptor complex;GO:0030054|cell junction;GO:0014069|postsynaptic density;GO:0045211|postsynaptic membrane;	GO:0016247|channel regulator activity;GO:0005245|voltage-gated calcium channel activity;	K04873	CACNG8; voltage-dependent calcium channel gamma-8
ENSRNOG00000021718	14.0045	22.0408	16.7907	10.7461	8.37673	11.2355	4.00976	6.24189	7.26851	21.9454	19.208	24.5407	9.54	12.7495	8.83643	7.33289	7.76926	5.31434	Cspp1	protein_coding	chr5:8761293-8864578:-	gi|300798018|ref|NP_001178793.1|	5422	0	centrosome and spindle pole-associated protein 1 [Rattus norvegicus]	gi|300798017|ref|NM_001191864.1|	4232	0	Rattus norvegicus centrosome and spindle pole associated protein 1 (Cspp1), mRNA	B2RX88	1801	0	Centrosome and spindle pole associated protein 1	.	.	.	.	pfam13654	AAA_32	AAA domain. This family includes a wide variety of AAA domains including some that have lost essential nucleotide binding residues in the P-loop.	GO:0051781|positive regulation of cell division;GO:0032467|positive regulation of cytokinesis;	GO:0005813|centrosome;GO:0005737|cytoplasm;GO:0005874|microtubule;GO:0005815|microtubule organizing center;GO:0005819|spindle;GO:0000922|spindle pole;	.	K16771	CSPP1; centrosome and spindle pole-associated protein 1
ENSRNOG00000021719	2.11548	2.53067	2.28583	3.60744	4.2922	3.36012	2.23711	3.30293	2.95181	4.01324	5.63353	1.72858	2.87561	3.63276	2.88932	2.31164	3.3347	2.80978	Slfn5	protein_coding	chr10:70298519-70312070:+	gi|109488672|ref|XP_220775.3|	4716	0	PREDICTED: schlafen family member 5 [Rattus norvegicus]	gi|672025017|ref|XM_001081036.3|	5711	0	PREDICTED: Rattus norvegicus schlafen family member 5 (Slfn5), transcript variant X2, mRNA	Q8CBA2	236	2e-71	Schlafen family member 5	.	.	.	.	pfam04326	AAA_4	Divergent AAA domain. This family is related to the pfam00004 family, and presumably has the same function (ATP-binding).	GO:0030154|cell differentiation;	GO:0005634|nucleus;	GO:0005524|ATP binding;	.	.
ENSRNOG00000016980	1.98196	2.06612	1.89584	2.90794	2.25852	3.03628	0.786779	2.2536	2.90311	2.31934	1.58991	1.78265	2.86218	3.17974	3.25008	3.14857	1.74455	2.76363	Qprt	protein_coding	chr1:198544262-198559568:-	gi|57528252|ref|NP_001009646.1|	1393	0	nicotinate-nucleotide pyrophosphorylase [carboxylating] [Rattus norvegicus]	gi|57528251|ref|NM_001009646.1|	1188	0	Rattus norvegicus quinolinate phosphoribosyltransferase (Qprt), mRNA	Q5I0M2	541	0	Nicotinate-nucleotide pyrophosphorylase [carboxylating]	YFR047c	246	2e-77	COG0157	pfam01729	QRPTase_C	Quinolinate phosphoribosyl transferase, C-terminal domain. Quinolinate phosphoribosyl transferase (QPRTase) or nicotinate-nucleotide pyrophosphorylase EC:2.4.2.19 is involved in the de novo synthesis of NAD in both prokaryotes and eukaryotes. It catalyses the reaction of quinolinic acid with 5-phosphoribosyl-1-pyrophosphate (PRPP) in the presence of Mg2+ to give rise to nicotinic acid mononucleot…	GO:0009435|NAD biosynthetic process;GO:0034213|quinolinate catabolic process;GO:0046874|quinolinate metabolic process;	GO:0005737|cytoplasm;	GO:0004514|nicotinate-nucleotide diphosphorylase (carboxylating) activity;	K00767	nadC, QPRT; nicotinate-nucleotide pyrophosphorylase (carboxylating) [EC:2.4.2.19]
ENSRNOG00000016983	0.16102	0.244791	0.132364	0.0795068	0.131063	0.108191	0.0913142	0.117364	0.0907139	0.134593	0.19606	0.181034	0.136783	0.124633	0.191646	0.179507	0.279168	0.143079	Myh7	protein_coding	chr15:33634422-33656089:-	gi|564386123|ref|XP_006252013.1|	9179	0	PREDICTED: myosin-7 isoform X1 [Rattus norvegicus]	gi|672078038|ref|XM_006251951.2|	5923	0	PREDICTED: Rattus norvegicus myosin, heavy chain 7, cardiac muscle, beta (Myh7), transcript variant X1, mRNA	Q91Z83	3533	0	Myosin-7	SPCC645.05c	775	0	COG5022	pfam01576	Myosin_tail_1	Myosin tail. The myosin molecule is a multi-subunit complex made up of two heavy chains and four light chains it is a fundamental contractile protein found in all eukaryote cell types. This family consists of the coiled-coil myosin heavy chain tail region. The coiled-coil is composed of the tail from two molecules of myosin. These can then assemble into the macromolecular thick filament. The coil…	GO:0007512|adult heart development;GO:0046034|ATP metabolic process;GO:0060048|cardiac muscle contraction;GO:0014898|cardiac muscle hypertrophy in response to stress;GO:0006936|muscle contraction;GO:0030049|muscle filament sliding;GO:0002027|regulation of heart rate;GO:0031449|regulation of slow-twitch skeletal muscle fiber contraction;GO:0002026|regulation of the force of heart contraction;GO:00…	GO:0005737|cytoplasm;GO:0030016|myofibril;GO:0016459|myosin complex;GO:0032982|myosin filament;GO:0001725|stress fiber;GO:0030018|Z disc;	GO:0030898|actin-dependent ATPase activity;GO:0005524|ATP binding;GO:0016887|ATPase activity;GO:0000146|microfilament motor activity;	K17751	MYH6_7; myosin heavy chain 6/7
ENSRNOG00000016984	29.1075	31.7587	30.2546	27.8553	32.998	31.082	44.3184	43.3924	33.698	35.7821	30.7084	31.1264	30.7265	32.2237	29.3149	38.428	44.0796	44.2307	Atg13	protein_coding	chr3:80581247-80601410:-	gi|403310699|ref|NP_001258141.1|	2300	0	autophagy-related protein 13 [Rattus norvegicus]	gi|403310698|ref|NM_001271212.1|	1429	0	Rattus norvegicus autophagy related 13 (Atg13), mRNA	Q91YI1	852	0	Autophagy-related protein 13	.	.	.	.	pfam10033	ATG13	Autophagy-related protein 13. Members of this family of phosphoproteins are involved in cytoplasm to vacuole transport (Cvt), and more specifically in Cvt vesicle formation. They are probably involved in the switching machinery regulating the conversion between the Cvt pathway and autophagy. Finally, ATG13 is also required for glycogen storage.	GO:0000045|autophagosome assembly;GO:0098779|mitophagy in response to mitochondrial depolarization;GO:1903955|positive regulation of protein targeting to mitochondrion;	GO:1990316|ATG1/UKL1 kinase complex;GO:0005829|cytosol;GO:0005739|mitochondrion;GO:0000407|pre-autophagosomal structure;	GO:0019901|protein kinase binding;	K08331	ATG13; autophagy-related protein 13
ENSRNOG00000016987	0.565597	0.870464	1.13965	1.28259	0.95484	1.39907	0.623679	0.70541	0.516316	0.796701	0.378097	0.471034	1.30792	1.40327	1.20229	0.776492	1.36893	0.761743	Pstpip2	protein_coding	chr18:74174936-74292921:+	gi|404312694|ref|NP_001258210.1|	1806	0	proline-serine-threonine phosphatase-interacting protein 2 [Rattus norvegicus]	gi|672083425|ref|XM_008772138.1|	3065	0	PREDICTED: Rattus norvegicus proline-serine-threonine phosphatase-interacting protein 2 (Pstpip2), transcript variant X1, mRNA	Q99M15	681	0	Proline-serine-threonine phosphatase-interacting protein 2	.	.	.	.	pfam00611	FCH	Fes/CIP4, and EFC/F-BAR homology domain. Alignment extended from. Highly alpha-helical. The cytosolic endocytic adaptor proteins in fungi carry this domain at the N-terminus; several of these have been referred to as muniscin proteins. These N-terminal BAR, N-BAR, and EFC/F-BAR domains are found in proteins that regulate membrane trafficking events by inducing membrane tubulation. The domain dime…	GO:0016477|cell migration;GO:0007010|cytoskeleton organization;	GO:0005856|cytoskeleton;GO:0005829|cytosol;GO:0016020|membrane;	GO:0003779|actin binding;	.	.
ENSRNOG00000016989	7.28338	7.31399	7.93464	8.01746	9.10551	8.5484	9.9802	8.45498	9.18994	5.79942	5.82925	5.10852	9.37048	9.4789	9.49487	9.38597	8.98276	9.65529	Dolk	protein_coding	chr3:8850154-8852192:-	gi|157822271|ref|NP_001101296.1|	2504	0	dolichol kinase [Rattus norvegicus]	gi|157822270|ref|NM_001107826.1|	2039	0	Rattus norvegicus dolichol kinase (Dolk), mRNA	Q8R2Y3	930	0	Dolichol kinase	YMR013c	122	2e-28	COG0170	pfam01148	CTP_transf_1	Cytidylyltransferase family. The members of this family are integral membrane protein cytidylyltransferases. The family includes phosphatidate cytidylyltransferase EC:2.7.7.41 as well as Sec59 from yeast. Sec59 is a dolichol kinase EC:2.7.1.108.	GO:0043048|dolichyl monophosphate biosynthetic process;	GO:0030176|integral component of endoplasmic reticulum membrane;	GO:0004168|dolichol kinase activity;	K00902	E2.7.1.108; dolichol kinase [EC:2.7.1.108]
ENSRNOG00000046160	2.46228	4.1592	7.72828	5.67372	2.33821	5.40447	0	2.51259	4.04592	1.60079	0	0	0.813419	7.27691	1.51957	1.60124	5.36358	0.785412	AABR07065127.1	miRNA	chr6:110982955-110983037:+	.	.	.	.	.	.	.	.	.	.	.	.	.	.	.	.	pfam01088	Peptidase_C12	Ubiquitin carboxyl-terminal hydrolase, family 1.	.	.	.	.	.
ENSRNOG00000057843	0.0617615	0.187786	0	0	0	0	0	0	0	0.060229	0	0.208314	0	0	0	0	0	0.118203	LOC102550012	lincRNA	chr2:196554036-196568140:-	gi|149030675|gb|EDL85712.1|	193	1e-15	rCG63112, partial [Rattus norvegicus]	gi|672016089|ref|XR_344493.2|	1046	0	PREDICTED: Rattus norvegicus uncharacterized LOC102550012 (LOC102550012), ncRNA	.	.	.	.	.	.	.	.	pfam07433	DUF1513	Protein of unknown function (DUF1513). This family consists of several bacterial proteins of around 360 residues in length. The function of this family is unknown.	.	.	.	.	.
ENSRNOG00000007097	2.79224	3.48896	3.3615	2.07753	2.17935	3.05836	2.80904	2.49801	1.99865	3.13326	2.76153	1.59115	2.19865	3.08982	2.44317	2.12674	2.42817	2.37917	Gpatch3	protein_coding	chr5:151796814-151805976:+	gi|109475601|ref|XP_342934.3|	2380	0	PREDICTED: G patch domain-containing protein 3 [Rattus norvegicus]	gi|672019997|ref|XM_001065500.4|	1781	0	PREDICTED: Rattus norvegicus G patch domain containing 3 (Gpatch3), mRNA	Q8BIY1	856	0	G patch domain-containing protein 3	.	.	.	.	pfam01585	G-patch	G-patch domain. This domain is found in a number of RNA binding proteins, and is also found in proteins that contain RNA binding domains. This suggests that this domain may have an RNA binding function. This domain has seven highly conserved glycines.	.	.	GO:0003676|nucleic acid binding;	.	.
ENSRNOG00000007091	28.0522	27.012	27.7737	39.2063	35.9949	39.4329	55.4433	52.8842	64.8446	24.2393	31.069	29.6382	32.5658	38.4337	33.8417	51.378	49.5408	45.549	Ly6e	protein_coding	chr7:116355698-116359862:+	gi|564360434|ref|XP_006241819.1|	681	6e-87	PREDICTED: lymphocyte antigen 6E isoform X2 [Rattus norvegicus]	gi|62945289|ref|NM_001017467.1|	1263	0	Rattus norvegicus lymphocyte antigen 6 complex, locus E (Ly6e), mRNA	Q64253	112	5e-29	Lymphocyte antigen 6E	.	.	.	.	pfam00021	UPAR_LY6	u-PAR/Ly-6 domain. This extracellular disulphide bond rich domain is related to pfam00087.	GO:0030325|adrenal gland development;GO:0048242|epinephrine secretion;GO:0001701|in utero embryonic development;GO:0042415|norepinephrine metabolic process;GO:0035265|organ growth;GO:0055010|ventricular cardiac muscle tissue morphogenesis;	GO:0031225|anchored component of membrane;GO:0005886|plasma membrane;	GO:0033130|acetylcholine receptor binding;GO:0030550|acetylcholine receptor inhibitor activity;	K06846	LY6; lymphocyte antigen 6 complex
ENSRNOG00000007090	9.91189	14.3264	11.7242	9.78838	10.0432	10.3171	9.69312	7.49892	7.53897	12.9627	13.3716	12.0821	10.5237	11.0982	9.11246	7.48408	10.4617	8.41755	Cacna1c	protein_coding	chr4:150641066-150829913:-	gi|564348538|ref|XP_006237237.1|	9736	0	PREDICTED: voltage-dependent L-type calcium channel subunit alpha-1C isoform X5 [Rattus norvegicus]	gi|672050774|ref|XM_006237171.2|	7505	0	PREDICTED: Rattus norvegicus calcium channel, voltage-dependent, L type, alpha 1C subunit (Cacna1c), transcript variant X3, mRNA	P22002	3629	0	Voltage-dependent L-type calcium channel subunit alpha-1C	.	.	.	.	pfam00520	Ion_trans	Ion transport protein. This family contains Sodium, Potassium, Calcium ion channels. This family is 6 transmembrane helices in which the last two helices flank a loop which determines ion selectivity. In some sub-families (e.g. Na channels) the domain is repeated four times, whereas in others (e.g. K channels) the protein forms as a tetramer in the membrane. A bacterial structure of the protein i…	GO:0007628|adult walking behavior;GO:0017156|calcium ion-dependent exocytosis;GO:0070588|calcium ion transmembrane transport;GO:0061577|generation of L-type calcium current;GO:0006816|calcium ion transport;GO:0043010|camera-type eye development;GO:0061337|cardiac conduction;GO:0086002|cardiac muscle cell action potential involved in contraction;GO:0006874|cellular calcium ion homeostasis;GO:00072…	GO:0002095|caveolar macromolecular signaling complex;GO:0005737|cytoplasm;GO:0043198|dendritic shaft;GO:0016021|integral component of membrane;GO:1990454|L-type voltage-gated calcium channel complex;GO:0016020|membrane;GO:0043025|neuronal cell body;GO:0005886|plasma membrane;GO:0014069|postsynaptic density;GO:0030315|T-tubule;GO:0005891|voltage-gated calcium channel complex;GO:0030018|Z disc;	GO:0051393|alpha-actinin binding;GO:0005516|calmodulin binding;GO:0019899|enzyme binding;GO:0008331|high voltage-gated calcium channel activity;GO:0046872|metal ion binding;GO:0005245|voltage-gated calcium channel activity;GO:0086056|voltage-gated calcium channel activity involved in AV node cell action potential;GO:0086007|voltage-gated calcium channel activity involved in cardiac muscle cell ac…	K04850	CACNA1C; voltage-dependent calcium channel L type alpha-1C
ENSRNOG00000007092	0.0235312	0	0	0.023238	0	0	0	0	0	0.0229474	0	0	0	0	0	0	0	0	Fgb	protein_coding	chr2:182027115-182038178:-	gi|672042651|ref|XP_008759300.1|	2646	0	PREDICTED: fibrinogen beta chain isoform X1 [Rattus norvegicus]	gi|158186677|ref|NM_020071.2|	1578	0	Rattus norvegicus fibrinogen beta chain (Fgb), mRNA	P14480	950	0	Fibrinogen beta chain	.	.	.	.	pfam00147	Fibrinogen_C	Fibrinogen beta and gamma chains, C-terminal globular domain.	GO:0002250|adaptive immune response;GO:0072378|blood coagulation, fibrin clot formation;GO:0007160|cell-matrix adhesion;GO:0071347|cellular response to interleukin-1;GO:0044320|cellular response to leptin stimulus;GO:0042730|fibrinolysis;GO:0043152|induction of bacterial agglutination;GO:0045087|innate immune response;GO:2000352|negative regulation of endothelial cell apoptotic process;GO:1902042…	GO:0072562|blood microparticle;GO:0005938|cell cortex;GO:0005737|cytoplasm;GO:0009897|external side of plasma membrane;GO:0070062|extracellular exosome;GO:0005577|fibrinogen complex;GO:0031091|platelet alpha granule;	GO:0005198|structural molecule activity;	K03904	FGB; fibrinogen beta chain
ENSRNOG00000054130	4.89281	6.86612	3.54391	4.46016	3.21665	4.2485	1.49407	3.8406	2.59744	8.44172	3.3966	2.96205	4.10305	7.04462	8.71023	2.56994	3.16227	2.88129	uc_338	misc_RNA	chr10:105784020-105784200:-	gi|955522411|ref|XP_014644788.1|	247	7e-24	PREDICTED: bifunctional arginine demethylase and lysyl-hydroxylase JMJD6 isoform X1 [Ceratotherium simum simum]	gi|354792936|gb|JN957437.1|	175	2e-85	Mus musculus targeted non-conditional, lacZ-tagged mutant allele Jmjd6:tm1e(EUCOMM)Wtsi; transgenic	.	.	.	.	.	.	.	.	pfam08001	CMV_US	CMV US. This is a family of unique short (US) cytoplasmic glycoproteins which are expressed in cytomegalovirus.	.	.	.	.	.
ENSRNOG00000052869	9.52058	9.83647	9.28372	6.57223	6.49537	7.12983	6.32953	6.79114	6.10567	5.85905	9.26859	7.6902	7.69493	5.91873	6.33187	6.49185	5.69523	6.54545	Ccpg1os	protein_coding	chr8:79655973-79660439:-	gi|311771704|ref|NP_001185725.1|	659	2e-84	uncharacterized protein C15orf65 homolog [Rattus norvegicus]	gi|311771703|ref|NM_001198796.1|	737	0	Rattus norvegicus cell cycle progression 1, opposite strand (Ccpg1os), mRNA	H3BRN8	168	5e-51	Uncharacterized protein C15orf65	.	.	.	.	pfam14892	DUF4490	Domain of unknown function (DUF4490). This family of proteins is found in eukaryotes. Proteins in this family are typically between 101 and 220 amino acids in length. In mice, a member of this family whose expression is induced by p53 may play a role in DNA damage response.	GO:0007186|G-protein coupled receptor signaling pathway;	GO:0016021|integral component of membrane;GO:0005886|plasma membrane;	GO:0004930|G-protein coupled receptor activity;GO:0005549|odorant binding;GO:0004984|olfactory receptor activity;	.	.
ENSRNOG00000007099	15.4972	14.9818	14.8865	18.3558	18.1326	17.5498	12.0383	12.5899	11.0725	13.6059	9.43476	9.80064	15.8157	16.8341	16.8863	12.6424	17.4816	13.1305	S100pbp	protein_coding	chr5:147335242-147375009:-	gi|197385575|ref|NP_001128100.1|	1968	0	S100P-binding protein [Rattus norvegicus]	gi|197385574|ref|NM_001134628.1|	2954	0	Rattus norvegicus S100P binding protein (S100pbp), mRNA	Q9D5K4	721	0	S100P-binding protein	.	.	.	.	pfam15427	S100PBPR	S100P-binding protein. S100PBPR is a family of proteins found in eukaryotes, and localized to cell nuclei where S100P is also present, and the two proteins co-immunoprecipitate. S100P is a member of the S100 family of calcium-binding proteins and there have been several recent reports of its over-expression in pancreatic ductal adenocarcinoma. In situ hybridisation shows S100PBPR transcripts to b…	.	GO:0005634|nucleus;	GO:0048306|calcium-dependent protein binding;	.	.
ENSRNOG00000007098	11.7453	11.9457	10.9516	10.0118	9.94033	9.61417	7.97539	6.13985	8.00422	10.4894	12.2321	10.2398	12.2121	9.25645	9.76641	10.6933	7.34844	9.89866	Gtpbp10	protein_coding	chr4:25635765-25653283:+	gi|154816192|ref|NP_001094285.1|	1742	0	GTP-binding protein 10 [Rattus norvegicus]	gi|154816191|ref|NM_001100815.1|	1653	0	Rattus norvegicus GTP-binding protein 10 (putative) (Gtpbp10), mRNA	Q8K013	624	0	GTP-binding protein 10	aq_2069	180	3e-50	COG0536	pfam01926	MMR_HSR1	50S ribosome-binding GTPase. The full-length GTPase protein is required for the complete activity of the protein of interacting with the 50S ribosome and binding of both adenine and guanine nucleotides, with a preference for guanine nucleotide.	GO:0042254|ribosome biogenesis;	GO:0005739|mitochondrion;GO:0005730|nucleolus;	GO:0005525|GTP binding;GO:0003924|GTPase activity;GO:0000287|magnesium ion binding;GO:0044822|poly(A) RNA binding;	.	.
ENSRNOG00000054135	0	0	0	0	0	0	0	0	0	0	0	0.414001	0	0	0	0	0	0	U1	snRNA	chr15:24285118-24285302:+	.	.	.	.	gi|850486717|gb|CP011896.1|	75	9e-30	Ovis canadensis canadensis isolate 43U chromosome 11 sequence	.	.	.	.	.	.	.	.	pfam10862	FcoT	FcoT-like thioesterase domain. Proteins in this family have a HotDog fold. This family was formerly known as domain of unknown function 2662 (DUF2662). The structure of Rv0098 from M. tuberculosis suggested a thioesterase function. Assays showed that this protein was a thioesterase with a preference for long chain fatty acyl groups. The maximal Kcat was observed for palmitoyl-CoA although longer …	.	.	.	.	.
ENSRNOG00000036631	0.0851537	0.474668	0.0445449	0.0420463	0.323452	0.320408	0.422542	0.608255	0.125929	0.124561	0.341547	0.143607	0.168785	0.0838866	0.118241	0.0830642	0.357732	0.162973	Ptgdr2	protein_coding	chr1:226993250-226994849:+	gi|58865714|ref|NP_001012070.1|	1726	0	prostaglandin D2 receptor 2 [Rattus norvegicus]	gi|672039721|ref|XM_006231040.2|	1532	0	PREDICTED: Rattus norvegicus prostaglandin D2 receptor 2 (Ptgdr2), transcript variant X1, mRNA	Q6XKD3	669	0	Prostaglandin D2 receptor 2	.	.	.	.	pfam00001	7tm_1	7 transmembrane receptor (rhodopsin family). This family contains, amongst other G-protein-coupled receptors (GCPRs), members of the opsin family, which have been considered to be typical members of the rhodopsin superfamily. They share several motifs, mainly the seven transmembrane helices, GCPRs of the rhodopsin superfamily. All opsins bind a chromophore, such as 11-cis-retinal. The function of…	GO:0007193|adenylate cyclase-inhibiting G-protein coupled receptor signaling pathway;GO:0019722|calcium-mediated signaling;GO:0007268|synaptic transmission;GO:0006935|chemotaxis;GO:0007186|G-protein coupled receptor signaling pathway;GO:0007187|G-protein coupled receptor signaling pathway, coupled to cyclic nucleotide second messenger;GO:2000255|negative regulation of male germ cell proliferation…	GO:0005887|integral component of plasma membrane;GO:0005622|intracellular;GO:0043005|neuron projection;	GO:0004930|G-protein coupled receptor activity;GO:0042923|neuropeptide binding;GO:0004956|prostaglandin D receptor activity;GO:0004958|prostaglandin F receptor activity;GO:0001785|prostaglandin J receptor activity;	K06715	GPR44; G protein-coupled receptor 44
ENSRNOG00000042954	0.0993046	0	0	0.0980672	0.0471504	0	0	0	0	0.0484203	0.0995765	0.111648	0.147625	0	0.0459636	0	0.0463533	0	RSA-14-44	protein_coding	chr4:96831880-96833251:+	gi|82617602|ref|NP_872611.2|	1022	4e-135	ras homolog gene family, member A [Rattus norvegicus]	gi|82617601|ref|NM_182670.2|	1372	0	Rattus norvegicus RSA-14-44 protein (RSA-14-44), mRNA	Q5REY6	344	1e-115	Transforming protein RhoA	.	.	.	.	pfam00071	Ras	Ras family. Includes sub-families Ras, Rab, Rac, Ral, Ran, Rap Ypt1 and more. Shares P-loop motif with GTP_EFTU, arf and myosin_head. See pfam00009 pfam00025, pfam00063. As regards Rab GTPases, these are important regulators of vesicle formation, motility and fusion. They share a fold in common with all Ras GTPases: this is a six-stranded beta-sheet surrounded by five alpha-helices.	GO:0031532|actin cytoskeleton reorganization;GO:0043297|apical junction assembly;GO:0016477|cell migration;GO:0036089|cleavage furrow formation;GO:1903673|mitotic cleavage furrow formation;GO:0032467|positive regulation of cytokinesis;GO:0071902|positive regulation of protein serine/threonine kinase activity;GO:0030334|regulation of cell migration;GO:0007266|Rho protein signal transduction;GO:003…	GO:0043296|apical junction complex;GO:0005938|cell cortex;GO:0032154|cleavage furrow;GO:0005856|cytoskeleton;GO:0005829|cytosol;GO:0031234|extrinsic component of cytoplasmic side of plasma membrane;GO:0030027|lamellipodium;GO:0030496|midbody;	GO:0005525|GTP binding;GO:0003924|GTPase activity;	K04513	RHOA; Ras homolog gene family, member A
ENSRNOG00000042951	6.89119	8.77089	9.22175	7.58447	7.23465	7.15496	5.00383	5.68598	3.23293	7.80217	5.26599	5.69645	7.17166	6.86152	6.73301	4.25693	7.36553	5.42653	Xrn1	protein_coding	chr8:103774358-103878899:+	gi|293349379|ref|XP_001069029.2|	8471	0	PREDICTED: 5'-3' exoribonuclease 1 isoform X3 [Rattus norvegicus]	gi|672063176|ref|XM_217233.8|	5526	0	PREDICTED: Rattus norvegicus 5'-3' exoribonuclease 1 (Xrn1), transcript variant X3, mRNA	P97789	3072	0	5'-3' exoribonuclease 1	SPAC17A5.14	425	5e-123	COG5049	pfam03159	XRN_N	XRN 5'-3' exonuclease N-terminus. This family aligns residues towards the N-terminus of several proteins with multiple functions. The members of this family all appear to possess 5'-3' exonuclease activity EC:3.1.11.-. Thus, the aligned region may be necessary for 5' to 3' exonuclease function. The family also contains several Xrn1 and Xrn2 proteins. The 5'-3' exoribonucleases Xrn1p and Xrn2p/Rat…	GO:0007569|cell aging;GO:0071044|histone mRNA catabolic process;GO:0007126|meiotic nuclear division;GO:0071028|nuclear mRNA surveillance;GO:0000956|nuclear-transcribed mRNA catabolic process;GO:0006396|RNA processing;GO:0016075|rRNA catabolic process;GO:0000723|telomere maintenance;	GO:0005737|cytoplasm;GO:0000932|cytoplasmic mRNA processing body;GO:0005794|Golgi apparatus;GO:0045111|intermediate filament cytoskeleton;GO:0016020|membrane;GO:0005634|nucleus;GO:0005886|plasma membrane;	GO:0004534|5'-3' exoribonuclease activity;GO:0003677|DNA binding;GO:0044822|poly(A) RNA binding;	.	.
ENSRNOG00000042950	0	0	0	0.0130099	0.0125102	0	0	0.0268864	0	0	0.0264202	0	0.0130562	0	0	0	0.0122987	0.0126067	Slc5a9	protein_coding	chr5:131836934-131860754:-	gi|157817734|ref|NP_001102444.1|	2662	0	sodium/glucose cotransporter 4 [Rattus norvegicus]	gi|157817733|ref|NM_001108974.1|	3398	0	Rattus norvegicus solute carrier family 5 member 9 (Slc5a9), mRNA	Q8VDT1	216	2e-57	Sodium/glucose cotransporter 4	yidK	133	2e-31	COG4146	pfam00474	SSF	Sodium:solute symporter family. Membership of this family is supported by a significant blast score.	GO:0006814|sodium ion transport;	GO:0070062|extracellular exosome;GO:0005887|integral component of plasma membrane;	GO:0015293|symporter activity;	K14389	SLC5A9, SGLT4; solute carrier family 5 (sodium/glucose cotransporter), member 9
ENSRNOG00000059074	0	0	0	0.0313925	0	0	0	0.0324381	0	0.0619997	0	0	0	0	0	0	0	0.0304196	LOC691661	protein_coding	chr1:67274428-67284864:-	gi|109458167|ref|XP_001079180.1|	2753	0	PREDICTED: zinc finger and SCAN domain containing protein 4C-like [Rattus norvegicus]	gi|672034846|ref|XM_001079180.3|	1637	0	PREDICTED: Rattus norvegicus similar to zinc finger and SCAN domain containing 4 (LOC691661), transcript variant X2, mRNA	Q80VJ6	429	7e-141	Zinc finger and SCAN domain containing protein 4C	.	.	.	.	pfam02023	SCAN	SCAN domain. The SCAN domain (named after SRE-ZBP, CTfin51, AW-1 and Number 18 cDNA) is found in several pfam00096 proteins. The domain has been shown to be able to mediate homo- and hetero-oligomerization.	GO:0045950|negative regulation of mitotic recombination;GO:0006357|regulation of transcription from RNA polymerase II promoter;GO:0048863|stem cell differentiation;GO:0010833|telomere maintenance via telomere lengthening;GO:0006351|transcription, DNA-templated;	GO:0000781|chromosome, telomeric region;GO:0005737|cytoplasm;GO:0000784|nuclear chromosome, telomeric region;GO:0005634|nucleus;	GO:0003677|DNA binding;GO:0046872|metal ion binding;GO:0003700|transcription factor activity, sequence-specific DNA binding;	K09230	SCAN; SCAN domain-containing zinc finger protein
ENSRNOG00000016456	12.9506	13.1537	14.132	16.5022	17.5611	15.6929	16.5286	15.1193	14.4704	10.0763	8.96457	10.3644	17.8583	15.1997	17.3769	16.2732	16.8482	18.3894	Il33	protein_coding	chr1:248132090-248147029:+	gi|62079057|ref|NP_001014188.1|	1403	0	interleukin-33 [Rattus norvegicus]	gi|62079056|ref|NM_001014166.1|	2440	0	Rattus norvegicus interleukin 33 (Il33), mRNA	Q66H70	545	0	Interleukin-33	.	.	.	.	pfam15095	IL33	Interleukin 33.	GO:0001819|positive regulation of cytokine production;GO:0050729|positive regulation of inflammatory response;GO:0006351|transcription, DNA-templated;GO:0042092|type 2 immune response;	GO:0005694|chromosome;GO:0005615|extracellular space;GO:0005634|nucleus;GO:0030133|transport vesicle;	GO:0005125|cytokine activity;	K12967	IL33; interleukin 33
ENSRNOG00000020730	59.3423	60.3446	57.0367	57.517	51.8277	51.6129	54.7856	54.6022	50.3906	57.4231	56.1972	60.8807	55.3005	52.0808	52.5588	52.1362	55.6133	56.3044	Nbr1	protein_coding	chr10:89459650-89484080:+	gi|564374236|ref|XP_006247383.1|	4697	0	PREDICTED: next to BRCA1 gene 1 protein isoform X1 [Rattus norvegicus]	gi|672068695|ref|XM_006247324.2|	4166	0	PREDICTED: Rattus norvegicus neighbor of Brca1 gene 1 (Nbr1), transcript variant X2, mRNA	Q501R9	91.3	5e-17	Next to BRCA1 gene 1 protein	.	.	.	.	pfam00564	PB1	PB1 domain.	GO:0016236|macroautophagy;GO:0051259|protein oligomerization;	GO:0005776|autophagosome;GO:0031410|cytoplasmic vesicle;GO:0005829|cytosol;GO:0005770|late endosome;GO:0005764|lysosome;GO:0031430|M band;GO:0000407|pre-autophagosomal structure;	GO:0043130|ubiquitin binding;GO:0008270|zinc ion binding;	K17987	NBR1; next to BRCA1 gene 1 protein
ENSRNOG00000003778	2.21759	1.4195	1.30251	2.45891	1.88419	1.82986	1.04248	1.2704	1.53426	1.47965	1.95058	1.70589	2.08209	2.68284	2.48503	2.42883	2.21553	2.0104	Opn3	protein_coding	chr13:93716481-93746994:-	gi|300794219|ref|NP_001178862.1|	1652	0	opsin-3 [Rattus norvegicus]	gi|300794218|ref|NM_001191933.1|	1751	0	Rattus norvegicus opsin 3 (Opn3), mRNA	Q9WUK7	628	0	Opsin-3	.	.	.	.	pfam00001	7tm_1	7 transmembrane receptor (rhodopsin family). This family contains, amongst other G-protein-coupled receptors (GCPRs), members of the opsin family, which have been considered to be typical members of the rhodopsin superfamily. They share several motifs, mainly the seven transmembrane helices, GCPRs of the rhodopsin superfamily. All opsins bind a chromophore, such as 11-cis-retinal. The function of…	GO:0071482|cellular response to light stimulus;GO:0007186|G-protein coupled receptor signaling pathway;GO:0007602|phototransduction;GO:0018298|protein-chromophore linkage;	GO:0005887|integral component of plasma membrane;	GO:0008020|G-protein coupled photoreceptor activity;	K04256	OPN3; c-opsin
ENSRNOG00000003779	24.4374	23.2385	20.8955	20.0213	19.367	19.355	18.1442	18.2869	16.6567	24.8902	24.1413	23.4723	19.6143	20.8045	17.6507	19.0113	20.4478	15.1858	Dedd	protein_coding	chr13:89718066-89721454:+	gi|13929134|ref|NP_113988.1|	1691	0	death effector domain-containing protein [Rattus norvegicus]	gi|672074861|ref|XM_006250274.2|	1129	0	PREDICTED: Rattus norvegicus death effector domain-containing (Dedd), transcript variant X5, mRNA	Q9Z2K0	655	0	Death effector domain-containing protein	.	.	.	.	pfam01335	DED	Death effector domain.	GO:0006915|apoptotic process;GO:0046697|decidualization;GO:0008625|extrinsic apoptotic signaling pathway via death domain receptors;GO:0042177|negative regulation of protein catabolic process;GO:1901837|negative regulation of transcription of nuclear large rRNA transcript from RNA polymerase I promoter;GO:0042981|regulation of apoptotic process;GO:0007283|spermatogenesis;GO:0006351|transcription,…	GO:0005737|cytoplasm;GO:0005730|nucleolus;	GO:0003677|DNA binding;	.	.
ENSRNOG00000016451	0.556863	0.564382	0.466083	0.769894	0.634565	0.803202	0.700015	0.833421	0.878417	0.760265	0.818969	0.29217	0.735845	0.768008	0.618592	0.941545	1.17836	1.38549	Cd1d1	protein_coding	chr2:186330298-186333805:-	gi|149048215|gb|EDM00791.1|	1674	0	CD1d1 antigen [Rattus norvegicus]	gi|8393069|ref|NM_017079.1|	1829	0	Rattus norvegicus CD1d1 molecule (Cd1d1), mRNA	Q63493	644	0	Antigen-presenting glycoprotein CD1d	.	.	.	.	pfam07654	C1-set	Immunoglobulin C1-set domain.	GO:0048007|antigen processing and presentation, exogenous lipid antigen via MHC class Ib;GO:0045087|innate immune response;	GO:0016323|basolateral plasma membrane;GO:0005789|endoplasmic reticulum membrane;GO:0010008|endosome membrane;GO:0016021|integral component of membrane;GO:0005765|lysosomal membrane;GO:0005886|plasma membrane;	GO:0030881|beta-2-microglobulin binding;GO:0030883|endogenous lipid antigen binding;GO:0030884|exogenous lipid antigen binding;GO:0071723|lipopeptide binding;	K06448	CD1; CD1 antigen
ENSRNOG00000059073	0.098944	0.15042	0	0.244278	0.0704688	0.209417	0.0981943	0.0504829	0	0.0241222	0.0744112	0	0.0245148	0.0487359	0.068695	0.0723871	0.0230925	0.165695	Slamf1	protein_coding	chr13:90184569-90219217:+	gi|157818637|ref|NP_001102548.1|	1764	0	signaling lymphocytic activation molecule precursor [Rattus norvegicus]	gi|157818636|ref|NM_001109078.1|	2707	0	Rattus norvegicus signaling lymphocytic activation molecule family member 1 (Slamf1), mRNA	Q9QUM4	541	0	Signaling lymphocytic activation molecule	.	.	.	.	pfam06214	SLAM	Signaling lymphocytic activation molecule (SLAM) protein. This family consists of several mammalian signaling lymphocytic activation molecule (SLAM) proteins. Optimal T cell activation and expansion require engagement of the TCR plus co-stimulatory signals delivered through accessory molecules. SLAM, a 70-kDa co-stimulatory molecule belonging to the Ig superfamily, is defined as a human cell surf…	GO:0007155|cell adhesion;GO:0045087|innate immune response;GO:0002232|leukocyte chemotaxis involved in inflammatory response;GO:0002277|myeloid dendritic cell activation involved in immune response;GO:0001779|natural killer cell differentiation;GO:0001787|natural killer cell proliferation;GO:2000349|negative regulation of CD40 signaling pathway;GO:1902714|negative regulation of interferon-gamma s…	GO:0009986|cell surface;GO:0009897|external side of plasma membrane;GO:0070062|extracellular exosome;GO:0016021|integral component of membrane;GO:0045335|phagocytic vesicle;	GO:0042802|identical protein binding;GO:0004872|receptor activity;	K06536	SLAMF1, CD150; signaling lymphocytic activation molecule family member 1
ENSRNOG00000003776	0.13611	0.137947	0	0	0	0	0.0675392	0	0.0670952	0	0.0682412	0	0.134893	0	0	0.0663849	0.0635332	0.0651241	Amtn	protein_coding	chr14:21286510-21299068:-	gi|112983778|ref|NP_001037761.1|	852	5e-111	amelotin precursor [Rattus norvegicus]	gi|112983777|ref|NM_001044296.1|	1001	0	Rattus norvegicus amelotin (Amtn), mRNA	Q3HS82	332	2e-112	Amelotin	.	.	.	.	pfam15424	ODAM	Odontogenic ameloblast-associated family.	GO:0031214|biomineral tissue development;GO:0007155|cell adhesion;GO:0042475|odontogenesis of dentin-containing tooth;GO:0070175|positive regulation of enamel mineralization;	GO:0005605|basal lamina;GO:0005911|cell-cell junction;GO:0005578|proteinaceous extracellular matrix;	.	.	.
ENSRNOG00000003777	2.09785	2.55141	1.91548	1.65737	1.41261	1.6146	0.643513	0.973053	1.31617	1.93421	2.71555	2.27283	1.77668	1.50301	2.29509	2.1952	1.38873	1.022	Chrne	protein_coding	chr10:57238946-57243435:-	gi|672067834|ref|XP_008766029.1|	2293	0	PREDICTED: acetylcholine receptor subunit epsilon isoform X1 [Rattus norvegicus]	gi|672067835|ref|XM_008767808.1|	1642	0	PREDICTED: Rattus norvegicus cholinergic receptor, nicotinic, epsilon (muscle) (Chrne), transcript variant X2, mRNA	P09660	884	0	Acetylcholine receptor subunit epsilon	.	.	.	.	pfam02931	Neur_chan_LBD	Neurotransmitter-gated ion-channel ligand binding domain. This family is the extracellular ligand binding domain of these ion channels. This domain forms a pentameric arrangement in the known structure.	GO:0006812|cation transport;GO:0007274|neuromuscular synaptic transmission;GO:0035094|response to nicotine;GO:0007165|signal transduction;GO:0003009|skeletal muscle contraction;GO:0007271|synaptic transmission, cholinergic;	GO:0005892|acetylcholine-gated channel complex;GO:0030054|cell junction;GO:0045211|postsynaptic membrane;	GO:0004889|acetylcholine-activated cation-selective channel activity;	K04817	CHRNE; nicotinic acetylcholine receptor epsilon
ENSRNOG00000003772	45.0337	50.9601	43.0726	32.0824	31.711	28.4956	14.3925	14.8474	16.0381	59.0357	66.2047	65.756	33.9933	25.3775	29.4554	14.0069	8.63989	12.9648	Csrp2	protein_coding	chr7:53630621-53649310:+	gi|752407466|ref|XP_011225073.1|	904	1e-119	PREDICTED: cysteine and glycine-rich protein 2 isoform X1 [Ailuropoda melanoleuca]	gi|55562722|gb|BC086356.1|	1388	0	Rattus norvegicus cysteine and glycine-rich protein 2, mRNA (cDNA clone MGC:105286 IMAGE:7303714), complete cds	P97314	303	2e-99	Cysteine and glycine-rich protein 2	.	.	.	.	pfam00412	LIM	LIM domain. This family represents two copies of the LIM structural domain.	GO:0030154|cell differentiation;GO:0007275|multicellular organismal development;	GO:0005925|focal adhesion;GO:0005634|nucleus;	GO:0008270|zinc ion binding;	K09377	CSRP; cysteine and glycine-rich protein
ENSRNOG00000003773	21.5991	19.2298	18.4955	27.6218	26.3947	24.7962	36.8954	40.1157	39.4484	20.1756	18.3586	17.7897	25.6733	24.3814	26.4757	40.6357	36.341	35.0065	Hmox2	protein_coding	chr10:10990034-11035484:-	gi|672066608|ref|XP_008765722.1|	1664	0	PREDICTED: heme oxygenase 2 isoform X2 [Rattus norvegicus]	gi|459215028|ref|NM_024387.2|	1839	0	Rattus norvegicus heme oxygenase 2 (Hmox2), transcript variant 1, mRNA	P23711	618	0	Heme oxygenase 2	sll1184	221	2e-66	COG5398	pfam01126	Heme_oxygenase	Heme oxygenase.	GO:0006788|heme oxidation;GO:0006979|response to oxidative stress;	GO:0005783|endoplasmic reticulum;	GO:0004392|heme oxygenase (decyclizing) activity;GO:0046872|metal ion binding;	K00510	HMOX, hmuO, ho; heme oxygenase [EC:1.14.99.3]
ENSRNOG00000054706	0	0	0.11313	0	0	0	0	0	0	0	0	0	0	0	0	0	0	0	AABR07015007.1	lincRNA	chr14:44872369-44876994:-	.	.	.	.	gi|33187082|gb|AC132222.3|	263	1e-133	Mus musculus BAC clone RP24-549C2 from chromosome 5, complete sequence	.	.	.	.	.	.	.	.	pfam15374	CCDC71L	Coiled-coil domain-containing protein 71L. The protein family, Coiled-coil domain-containing protein 71L, is a domain of unknown function, which is found in eukaryotes.	.	.	.	.	.
ENSRNOG00000061852	0	0	0	0	0	0	0	0	0	0	0	0	0	0	0.589365	0	0	0	U6	snRNA	chr3:109913333-109913439:+	gi|444516109|gb|ELV11053.1|	173	2e-13	Ankyrin repeat and death domain-containing protein 1B [Tupaia chinensis]	gi|336483746|emb|FQ482118.7|	100	6e-44	B.taurus DNA sequence from clone CH240-409I7, complete sequence	.	.	.	.	.	.	.	.	pfam04408	HA2	Helicase associated domain (HA2). This presumed domain is about 90 amino acid residues in length. It is found is a diverse set of RNA helicases. Its function is unknown, however it seems likely to be involved in nucleic acid binding.	.	.	.	.	.
ENSRNOG00000054689	17.6721	15.0218	17.7434	20.6889	24.2251	17.294	24.3271	24.5774	31.6141	17.2336	18.5779	17.9458	19.209	14.0396	21.3725	23.4943	27.0086	21.6843	Cox7b	protein_coding	chrX:77065397-77071676:+	gi|65301490|ref|NP_877971.2|	429	9e-52	cytochrome c oxidase subunit 7B, mitochondrial precursor [Rattus norvegicus]	gi|298892476|emb|FQ217995.1|	478	0	Rattus norvegicus TL0ACA11YP13 mRNA sequence	P80431	169	3e-53	Cytochrome c oxidase subunit 7B, mitochondrial	.	.	.	.	pfam05392	COX7B	Cytochrome C oxidase chain VIIB.	GO:0007417|central nervous system development;GO:1902600|hydrogen ion transmembrane transport;	GO:0016021|integral component of membrane;GO:0005746|mitochondrial respiratory chain;GO:0005739|mitochondrion;GO:0045277|respiratory chain complex IV;	GO:0004129|cytochrome-c oxidase activity;	K02271	COX7B; cytochrome c oxidase subunit 7b
ENSRNOG00000021866	12.216	12.8231	11.4765	12.8024	11.8964	12.3121	15.4017	13.2924	18.1271	13.3108	10.9995	12.4731	12.9098	12.4026	13.3278	18.9079	13.3245	17.2367	Bola3	protein_coding	chr4:115046693-115056140:+	gi|157819589|ref|NP_001100071.1|	584	9e-72	bolA-like protein 3 [Rattus norvegicus]	gi|157819588|ref|NM_001106601.1|	1093	0	Rattus norvegicus bolA family member 3 (Bola3), mRNA	Q8CEI1	200	8e-62	BolA-like protein 3	SPCC4B3.11c	78.6	6e-17	COG0271	pfam01722	BolA	BolA-like protein. This family consist of the morphoprotein BolA from Escherichia coli and its various homologues. In Escherichia coli over expression of this protein causes round morphology and may be involved in switching the cell between elongation and septation systems during cell division. The expression of BolA is growth rate regulated and is induced during the transition into the the stati…	.	GO:0005576|extracellular region;	.	.	.
ENSRNOG00000020441	0.384875	0.438831	0.553666	0.253386	0.548224	0.603404	0.636598	0.556381	0.616603	1.15725	0.659296	1.02769	0.683403	0.505531	0.504734	0.531861	0.509013	0.398992	Wnk4	protein_coding	chr10:89181165-89198213:+	gi|73920975|sp|Q7TPK6.3|WNK4_RAT	4766	0	RecName: Full=Serine/threonine-protein kinase WNK4; AltName: Full=Protein kinase lysine-deficient 4; AltName: Full=Protein kinase with no lysine 4	gi|260166628|ref|NM_175579.3|	4028	0	Rattus norvegicus WNK lysine deficient protein kinase 4 (Wnk4), mRNA	Q7TPK6	1840	0	Serine/threonine-protein kinase WNK4	.	.	.	.	pfam00069	Pkinase	Protein kinase domain.	GO:0006821|chloride transport;GO:0072156|distal tubule morphogenesis;GO:0035556|intracellular signal transduction;GO:0050801|ion homeostasis;GO:0006811|ion transport;GO:0090188|negative regulation of pancreatic juice secretion;GO:0010766|negative regulation of sodium ion transport;GO:0032414|positive regulation of ion transmembrane transporter activity;GO:0008104|protein localization;GO:0006468|p…	GO:0005923|bicellular tight junction;GO:0005829|cytosol;GO:0016020|membrane;	GO:0005524|ATP binding;GO:0019869|chloride channel inhibitor activity;GO:0004674|protein serine/threonine kinase activity;	K08867	WNK, PRKWNK; WNK lysine deficient protein kinase [EC:2.7.11.1]
ENSRNOG00000020440	112.285	145.554	123.349	133.311	134.474	135.943	83.2772	83.735	71.2148	110.819	107.315	140.669	124.148	134.416	123.015	59.5079	69.1655	74.2552	Fads2	protein_coding	chr1:226114413-226152524:-	gi|13786182|ref|NP_112634.1|	1981	0	fatty acid desaturase 2 [Rattus norvegicus]	gi|52138608|ref|NM_031344.2|	1279	0	Rattus norvegicus fatty acid desaturase 2 (Fads2), mRNA	Q9Z122	767	0	Fatty acid desaturase 2	SPBC29A10.16c	58.2	2e-09	COG5274	pfam00487	FA_desaturase	Fatty acid desaturase.	GO:0036109|alpha-linolenic acid metabolic process;GO:0006636|unsaturated fatty acid biosynthetic process;GO:0042761|very long-chain fatty acid biosynthetic process;	GO:0005789|endoplasmic reticulum membrane;GO:0016021|integral component of membrane;	GO:0045485|omega-6 fatty acid desaturase activity;GO:0004768|stearoyl-CoA 9-desaturase activity;	K10226	FADS2; fatty acid desaturase 2 (delta-6 desaturase) [EC:1.14.19.-]
ENSRNOG00000020443	0.422032	0.534662	0.51513	0.382042	0.100192	0.264663	0.0349028	0.358879	0.173367	0.445857	0.952171	0.514028	0.453113	0.381106	0.0651131	0.240144	0.295493	0.168274	Tsks	protein_coding	chr1:100939740-100953975:+	gi|564327991|ref|XP_006229079.1|	2219	0	PREDICTED: testis-specific serine kinase substrate isoform X4 [Rattus norvegicus]	gi|672036344|ref|XM_006229017.2|	1845	0	PREDICTED: Rattus norvegicus testis-specific serine kinase substrate (Tsks), transcript variant X4, mRNA	P60531	851	0	Testis-specific serine kinase substrate	.	.	.	.	pfam15358	TSKS	Testis-specific serine kinase substrate. TSKS, testis-specific serine kinase substrate, is expressed in the testis and is downregulated in cancerous testicular tissue, in comparison with adjacent normal tissue. TSKS expression is very low to undetectable in seminoma, teratocarcinoma, embryonal, and Leydig cell tumors, while high in testicular tissue adjacent to tumors which contain pre-malignant …	GO:0010923|negative regulation of phosphatase activity;	GO:0001669|acrosomal vesicle;GO:0005814|centriole;	GO:0019901|protein kinase binding;	K16492	TSKS; testis-specific serine kinase substrate
ENSRNOG00000020442	117.266	126.454	128.536	126.993	122.674	120.828	123.386	116.208	166.673	107.756	146.947	126.878	125.404	130.595	127.486	163.33	124.309	119.678	Ubl5	protein_coding	chr8:21663325-21665038:+	gi|593715849|ref|XP_007104382.1|	421	2e-48	PREDICTED: ubiquitin-like protein 5 isoform X1 [Physeter catodon]	gi|115430065|ref|NM_001048243.2|	463	0	Rattus norvegicus ubiquitin-like 5 (Ubl5), mRNA	Q791B0	150	6e-46	Ubiquitin-like protein 5	.	.	.	.	pfam00240	ubiquitin	Ubiquitin family. This family contains a number of ubiquitin-like proteins: SUMO (smt3 homologue) Nedd8, Elongin B, Rub1, and Parkin. A number of them are thought to carry a distinctive five-residue motif termed the proteasome-interacting motif (PIM), which may have a biologically significant role in protein delivery to proteasomes and recruitment of proteasomes to transcription sites.	.	GO:0005737|cytoplasm;	.	.	.
ENSRNOG00000020444	2.6769	3.60663	3.5008	2.42325	3.28849	2.67797	1.42319	1.14901	1.21485	3.2631	3.46181	3.20071	3.65309	3.28587	3.39255	1.34706	1.8842	1.32147	Hcn3	protein_coding	chr2:188454853-188471988:-	gi|16758502|ref|NP_446137.1|	3532	0	potassium/sodium hyperpolarization-activated cyclic nucleotide-gated channel 3 [Rattus norvegicus]	gi|171672483|gb|AC097039.8|	4703	0	Rattus norvegicus BAC CH230-61E1 (Children's Hospital Oakland Research Institute Rat (BN/SsNHsd/MCW) BAC library) complete sequence	Q9JKA8	1365	0	Potassium/sodium hyperpolarization-activated cyclic nucleotide-gated channel 3	mll3241_2	62	1e-09	COG0664	pfam08412	Ion_trans_N	Ion transport protein N-terminal. This metazoan domain is found to the N-terminus of pfam00520 in voltage- and cyclic nucleotide-gated K/Na ion channels.	GO:1903351|cellular response to dopamine;GO:0042391|regulation of membrane potential;GO:0072718|response to cisplatin;	GO:0030424|axon;GO:0044316|cone cell pedicle;GO:0030425|dendrite;GO:0005887|integral component of plasma membrane;GO:0043025|neuronal cell body;GO:0005886|plasma membrane;GO:0045202|synapse;	GO:0030552|cAMP binding;GO:0005249|voltage-gated potassium channel activity;GO:0005248|voltage-gated sodium channel activity;	K04956	HCN3; hyperpolarization activated cyclic nucleotide-gated potassium channel 3
ENSRNOG00000020446	2.03586	2.22206	2.6215	0.927919	1.04099	2.50434	1.55418	0.159804	0.926377	1.52719	2.3555	1.58462	1.08643	1.38847	1.30473	1.06933	1.16959	0.599441	AABR07005838.1	processed_pseudogene	chr1:202904461-202904895:+	gi|57528169|ref|NP_001009624.1|	638	1e-82	spindle and kinetochore-associated protein 2 [Rattus norvegicus]	gi|298888715|emb|FQ220730.1|	435	0	Rattus norvegicus TL0ADA41YO01 mRNA sequence	Q5I0J4	250	3e-84	Spindle and kinetochore-associated protein 2	.	.	.	.	pfam04403	PqiA	Paraquat-inducible protein A. Paraquat is a superoxide radical-generating agent. The promoter for the pqiA gene is also inducible by other known superoxide generators. This is predicted to be a family of integral membrane proteins, possibly located in the inner membrane. This family is related to NADH dehydrogenase subunit 2 (pfam00361).	GO:0051301|cell division;GO:0007059|chromosome segregation;GO:0007067|mitotic nuclear division;GO:0031110|regulation of microtubule polymerization or depolymerization;	GO:0000940|condensed chromosome outer kinetochore;GO:0005737|cytoplasm;GO:0005876|spindle microtubule;	GO:0008017|microtubule binding;	.	.
ENSRNOG00000011980	5.817	8.64048	7.64924	8.14246	9.67949	9.16168	11.2281	10.8643	8.51038	7.28599	4.25429	5.94002	7.66902	8.74024	7.23744	6.74144	12.2934	9.81796	Lrrc7	protein_coding	chr2:264910594-265300868:-	gi|16924000|ref|NP_476483.1|	7490	0	leucine-rich repeat-containing protein 7 [Rattus norvegicus]	gi|16923999|ref|NM_057142.1|	5076	0	Rattus norvegicus leucine rich repeat containing 7 (Lrrc7), mRNA	P70587	2873	0	Leucine-rich repeat-containing protein 7	alr0124_1	160	2e-40	COG4886	pfam00595	PDZ	PDZ domain (Also known as DHR or GLGF). PDZ domains are found in diverse signaling proteins.	.	GO:0030054|cell junction;GO:0005737|cytoplasm;GO:0014069|postsynaptic density;GO:0045211|postsynaptic membrane;	.	.	.
ENSRNOG00000011981	11.0806	11.975	9.37477	10.1609	8.72381	11.8591	11.1369	11.8262	12.5686	12.0185	11.2243	13.5066	9.7769	9.18924	9.76022	11.4153	10.7402	10.6034	Slc39a13	protein_coding	chr3:79884524-79892429:-	gi|85861168|ref|NP_001034285.1|	1572	0	zinc transporter ZIP13 precursor [Rattus norvegicus]	gi|85861167|ref|NM_001039196.1|	2410	0	Rattus norvegicus solute carrier family 39 (zinc transporter), member 13 (Slc39a13), mRNA	Q2M1K6	610	0	Zinc transporter ZIP13	YIL023c	113	3e-26	COG0428	pfam02535	Zip	ZIP Zinc transporter. The ZIP family consists of zinc transport proteins and many putative metal transporters. The main contribution to this family is from the Arabidopsis thaliana ZIP protein family these proteins are responsible for zinc uptake in the plant. Also found within this family are C. elegans proteins of unknown function which are annotated as being similar to human growth arrest indu…	GO:0006882|cellular zinc ion homeostasis;GO:0061448|connective tissue development;GO:0071577|zinc II ion transmembrane transport;	GO:0000139|Golgi membrane;GO:0016021|integral component of membrane;GO:0048471|perinuclear region of cytoplasm;	GO:0005385|zinc ion transmembrane transporter activity;	K14719	SLC39A13, ZIP13; solute carrier family 39 (zinc transporter), member 13
ENSRNOG00000011984	26.2857	19.3594	28.385	41.6499	31.4222	37.8049	48.4823	54.6805	56.0797	15.5367	17.035	20.4779	34.6783	32.2641	40.2549	61.4221	46.7901	49.2154	Cxcl14	protein_coding	chr17:9109731-9117750:+	gi|395817532|ref|XP_003782223.1|	464	3e-51	PREDICTED: C-X-C motif chemokine 14 [Otolemur garnettii]	gi|75832148|ref|NM_001013137.2|	1597	0	Rattus norvegicus chemokine (C-X-C motif) ligand 14 (Cxcl14), mRNA	Q9WUQ5	178	6e-52	C-X-C motif chemokine 14	.	.	.	.	pfam00048	IL8	Small cytokines (intecrine/chemokine), interleukin-8 like. Includes a number of secreted growth factors and interferons involved in mitogenic, chemotactic, and inflammatory activity. Structure contains two highly conserved disulfide bonds.	GO:0007267|cell-cell signaling;GO:0006955|immune response;GO:0048839|inner ear development;GO:0045662|negative regulation of myoblast differentiation;GO:2000503|positive regulation of natural killer cell chemotaxis;	GO:0005615|extracellular space;GO:0005794|Golgi apparatus;	GO:0008009|chemokine activity;	K10033	CXCL14, SCYB14; C-X-C motif chemokine 14
ENSRNOG00000011986	0.037104	0.0752099	0	0.109925	0.0704688	0.0349028	0.0368229	0.0757243	0.0365808	0.0361834	0	0.0834316	0	0.109656	0.0343475	0.0361935	0.103916	0.142024	Krt12	protein_coding	chr10:87328549-87335823:-	gi|564374308|ref|XP_006247419.1|	2048	0	PREDICTED: keratin, type I cytoskeletal 12 isoform X1 [Rattus norvegicus]	gi|672068810|ref|XM_006247357.2|	1836	0	PREDICTED: Rattus norvegicus keratin 12 (Krt12), transcript variant X1, mRNA	Q6IFW5	705	0	Keratin, type I cytoskeletal 12	.	.	.	.	pfam00038	Filament	Intermediate filament protein.	.	GO:0005882|intermediate filament;	GO:0005198|structural molecule activity;	K07604	KRT1; type I keratin, acidic
ENSRNOG00000011987	6.13265	8.13774	7.50753	6.08745	5.64352	7.52326	4.67443	5.77409	4.45671	8.32335	7.38567	10.1291	4.9813	6.57079	5.50147	4.68705	5.7842	4.29553	Cd2ap	protein_coding	chr9:20765296-20858504:+	gi|576011270|sp|F1LRS8.2|CD2AP_RAT	2538	0	RecName: Full=CD2-associated protein	gi|31340698|ref|NM_181475.2|	1935	0	Rattus norvegicus CD2-associated protein (Cd2ap), mRNA	F1LRS8	982	0	CD2-associated protein	.	.	.	.	pfam14604	SH3_9	Variant SH3 domain.	GO:0051301|cell division;GO:0016477|cell migration;GO:0007067|mitotic nuclear division;GO:0032911|negative regulation of transforming growth factor beta1 production;GO:1900182|positive regulation of protein localization to nucleus;GO:0043161|proteasome-mediated ubiquitin-dependent protein catabolic process;GO:2000249|regulation of actin cytoskeleton reorganization;GO:0048259|regulation of recepto…	GO:0031252|cell leading edge;GO:0005911|cell-cell junction;GO:0030139|endocytic vesicle;GO:0070062|extracellular exosome;GO:0031941|filamentous actin;GO:0005730|nucleolus;GO:0048471|perinuclear region of cytoplasm;GO:0005886|plasma membrane;GO:0043234|protein complex;GO:0001726|ruffle;	GO:0008013|beta-catenin binding;GO:0045296|cadherin binding;GO:0008022|protein C-terminus binding;GO:0032403|protein complex binding;GO:0005172|vascular endothelial growth factor receptor binding;	.	.
ENSRNOG00000011989	29.7058	31.0119	10.0864	13.372	13.9141	11.8117	7.83139	18.4666	9.9899	26.5162	23.5922	29.4641	17.4293	16.3554	23.3657	10.8263	14.0532	23.962	Vat1l	protein_coding	chr19:46525919-46693838:+	gi|28972786|dbj|BAC65809.1|	1881	0	mKIAA1576 protein [Mus musculus]	gi|672085147|ref|XM_003751883.3|	3735	0	PREDICTED: Rattus norvegicus vesicle amine transport 1-like (Vat1l), transcript variant X1, mRNA	Q80TB8	722	0	Synaptic vesicle membrane protein VAT-1 homolog-like	Rv1912c	150	3e-38	COG0604	pfam08240	ADH_N	Alcohol dehydrogenase GroES-like domain. This is the catalytic domain of alcohol dehydrogenases. Many of them contain an inserted zinc binding domain. This domain has a GroES-like structure.	.	.	GO:0016491|oxidoreductase activity;GO:0008270|zinc ion binding;	.	.
ENSRNOG00000048629	1.48093	1.50093	0	0	0	0	0	0	0	3.61047	1.48499	2.49751	0	0	0	0	0	0	AC120322.1	miRNA	chr10:83780146-83780237:-	.	.	.	.	gi|672068662|ref|XM_006247193.2|	92	1e-39	PREDICTED: Rattus norvegicus insulin-like growth factor 2 mRNA binding protein 1 (Igf2bp1), transcript variant X1, mRNA	.	.	.	.	.	.	.	.	pfam06375	BLVR	Bovine leukaemia virus receptor (BLVR). This family consists of several bovine specific leukaemia virus receptors which are thought to function as transmembrane proteins, although their exact function is unknown.	.	.	.	.	.
ENSRNOG00000048628	0	0	0	0	0	0	0	0	0	0	0	0	0	0	0	0	0	0.0694241	Olr179	protein_coding	chr1:169844549-169845487:-	gi|47576759|ref|NP_001000949.1|	1447	0	olfactory receptor Olr179 [Rattus norvegicus]	gi|47576758|ref|NM_001000949.1|	939	0	Rattus norvegicus olfactory receptor 179 (Olr179), mRNA	Q6IFG1	384	1e-131	Olfactory receptor 52E8	.	.	.	.	pfam13853	7tm_4	Olfactory receptor. The members of this family are transmembrane olfactory receptors.	GO:0007165|signal transduction;	GO:0016021|integral component of membrane;GO:0005886|plasma membrane;	GO:0004930|G-protein coupled receptor activity;GO:0004984|olfactory receptor activity;	K04257	OLFR; olfactory receptor
ENSRNOG00000047848	0.385073	0.532189	0.805746	0.241993	0.332428	0.362229	0.416897	0.285776	0.276104	0.990003	1.22859	1.06266	0.555098	0.275886	0.453684	0.341477	0.0653615	0.167495	Cbr1	protein_coding	chr11:33812989-33815418:+	gi|564376241|ref|XP_003751064.2|	1648	0	PREDICTED: carbonyl reductase [NADPH] 1-like [Rattus norvegicus]	gi|57032776|gb|BC088843.1|	1847	0	Rattus norvegicus cDNA clone IMAGE:7309343, with apparent retained intron	P47727	274	5e-85	Carbonyl reductase [NADPH] 1	all0352	132	3e-35	COG1028	pfam00106	adh_short	short chain dehydrogenase. This family contains a wide variety of dehydrogenases.	GO:0017144|drug metabolic process;GO:0001542|ovulation from ovarian follicle;GO:0018205|peptidyl-lysine modification;GO:0042376|phylloquinone catabolic process;GO:0034698|response to gonadotropin;GO:0032496|response to lipopolysaccharide;GO:0033574|response to testosterone;GO:0042373|vitamin K metabolic process;	GO:0005829|cytosol;GO:0043231|intracellular membrane-bounded organelle;GO:0005902|microvillus;GO:0005634|nucleus;GO:0005886|plasma membrane;	GO:0047021|15-hydroxyprostaglandin dehydrogenase (NADP+) activity;GO:0004090|carbonyl reductase (NADPH) activity;GO:0050221|prostaglandin-E2 9-reductase activity;	K00079	CBR1; carbonyl reductase 1 [EC:1.1.1.184 1.1.1.189 1.1.1.197]
ENSRNOG00000059170	0.0586004	0	0	0.0289351	0.0278238	0	0	0.0597978	0	0	0	0	0.0580764	0.0288642	0.0542469	0	0.0273534	0	LOC102551356	lincRNA	chr18:62227385-62234905:+	gi|149064509|gb|EDM14712.1|	267	1e-24	rCG46734, isoform CRA_b, partial [Rattus norvegicus]	gi|672030782|ref|XR_341984.2|	1567	0	PREDICTED: Rattus norvegicus uncharacterized LOC102551356 (LOC102551356), transcript variant X2, ncRNA	.	.	.	.	.	.	.	.	pfam10390	ELL	RNA polymerase II elongation factor ELL. ELL is a family of RNA polymerase II elongation factors. It is bound stably to elongation-associated factors 1 and 2, EAFs, and together these act as a strong regulator of transcription activity. by direct interaction with Pol II. ELL binds to pol II on its own but the affinity is greatly increased by the cooperation of EAF. Some members carry an Occludin …	.	.	.	.	.
ENSRNOG00000020298	1.32032	2.56241	1.58709	4.32774	4.00147	3.48815	6.94189	5.96252	8.25335	2.43815	1.35211	1.83185	3.50793	4.26178	3.01658	5.59013	6.0843	5.40331	Bag3	protein_coding	chr1:199941161-199965191:+	gi|58865450|ref|NP_001011936.1|	2412	0	BAG family molecular chaperone regulator 3 [Rattus norvegicus]	gi|58865449|ref|NM_001011936.1|	2328	0	Rattus norvegicus Bcl2-associated athanogene 3 (Bag3), mRNA	Q9JLV1	886	0	BAG family molecular chaperone regulator 3	SPBC16E9.11c	53.1	3e-06	COG5021	pfam02179	BAG	BAG domain. Domain present in Hsp70 regulators.	GO:0007420|brain development;GO:0071260|cellular response to mechanical stimulus;GO:0097192|extrinsic apoptotic signaling pathway in absence of ligand;GO:0008625|extrinsic apoptotic signaling pathway via death domain receptors;GO:0010664|negative regulation of striated muscle cell apoptotic process;GO:0050821|protein stabilization;GO:0021510|spinal cord development;	GO:0005913|cell-cell adherens junction;GO:0005737|cytoplasm;GO:0005829|cytosol;GO:0043005|neuron projection;GO:0005886|plasma membrane;GO:0030018|Z disc;	GO:0000774|adenyl-nucleotide exchange factor activity;GO:0098641|cadherin binding involved in cell-cell adhesion;GO:0032403|protein complex binding;	K09557	BAG3; BCL2-associated athanogene 3
ENSRNOG00000020299	63.1036	55.9582	61.3798	66.5133	65.6437	70.8455	93.9729	88.0252	88.7749	58.3733	58.3369	62.2853	62.0303	72.4909	67.9678	80.5705	80.0081	84.0668	Klc2	protein_coding	chr1:220492176-220502272:-	gi|672014573|ref|XP_008772980.1|	2802	0	PREDICTED: kinesin light chain 2 isoform X1 [Rattus norvegicus]	gi|672014574|ref|XM_003753377.3|	2918	0	PREDICTED: Rattus norvegicus kinesin light chain 2 (Klc2), transcript variant X2, mRNA	Q9H0B6	1042	0	Kinesin light chain 2	.	.	.	.	pfam09311	Rab5-bind	Rabaptin-like protein. Members of this family are predominantly found in Rabaptin and allow for binding to the GTPase Rab5. This interaction is necessary and sufficient for Rab5-dependent recruitment of Rabaptin5 to early endosomal membranes.	GO:0019886|antigen processing and presentation of exogenous peptide antigen via MHC class II;GO:0007018|microtubule-based movement;GO:0006890|retrograde vesicle-mediated transport, Golgi to ER;	GO:0005913|cell-cell adherens junction;GO:0005829|cytosol;GO:0005871|kinesin complex;GO:0016938|kinesin I complex;GO:0016020|membrane;GO:0005874|microtubule;GO:0043234|protein complex;	GO:0098641|cadherin binding involved in cell-cell adhesion;GO:0019894|kinesin binding;GO:0003777|microtubule motor activity;	K10407	KLC; kinesin light chain
ENSRNOG00000020294	0.165347	0.167579	0.51897	0	0	0.311075	0	0	0.163015	0	0	0.557696	0.327737	0	0	0.16129	0	0	Scgb1d2	protein_coding	chr1:225591969-225594958:-	gi|29126234|ref|NP_803435.1|	527	2e-66	prostatic steroid-binding protein C1 precursor [Rattus norvegicus]	gi|672039715|ref|XM_008760228.1|	412	0	PREDICTED: Rattus norvegicus secretoglobin, family 1D, member 2 (Scgb1d2), transcript variant X2, mRNA	P02782	207	5e-68	Prostatic steroid-binding protein C1	.	.	.	.	pfam01099	Uteroglobin	Uteroglobin family. Uteroglobin is a homodimer of two identical 70 amino acid polypeptides linked by two disulphide bridges. The precise role of uteroglobin has still to be elucidated.	.	GO:0005576|extracellular region;	GO:0005496|steroid binding;	.	.
ENSRNOG00000020295	6.85851	12.5465	9.72005	5.6442	3.67218	5.97118	3.86186	4.91394	3.57272	13.6138	9.90134	17.0352	4.00118	6.80437	4.72796	4.46014	4.65453	3.11865	Plekhn1	protein_coding	chr5:173646195-173653905:-	gi|197387370|ref|NP_001127995.1|	3046	0	pleckstrin homology domain-containing family N member 1 [Rattus norvegicus]	gi|197387369|ref|NM_001134523.1|	2801	0	Rattus norvegicus pleckstrin homology domain containing N1 (Plekhn1), mRNA	Q494U1	701	0	Pleckstrin homology domain-containing family N member 1	.	.	.	.	pfam00169	PH	PH domain. PH stands for pleckstrin homology.	.	GO:0005886|plasma membrane;	.	.	.
ENSRNOG00000020296	305.976	267.979	335.824	376.659	357.807	294.703	301.366	295.733	442.437	255.972	302.183	290.35	350.156	342.371	331.699	439.63	347.806	355.042	LOC103693430	protein_coding	chr1:266862579-266862842:-	gi|149040331|gb|EDL94369.1|	304	2e-34	upregulated during skeletal muscle growth 5, isoform CRA_a [Rattus norvegicus]	gi|672069330|ref|XM_008768219.1|	177	2e-86	PREDICTED: Rattus norvegicus up-regulated during skeletal muscle growth protein 5 (LOC103693430), mRNA	Q9JJW3	120	9e-36	Up-regulated during skeletal muscle growth protein 5	.	.	.	.	pfam14960	ATP_synth_reg	ATP synthase regulation. Members of this family are subunits of mitochondrial ATP synthase (F-ATPase) and vacuolar ATPase (V-ATPase). In F-ATPase, this subunit regulates mitochondrial ATP synthase population.	.	GO:0016021|integral component of membrane;GO:0005753|mitochondrial proton-transporting ATP synthase complex;	.	K18194	USMG5, DAPIT; up-regulated during skeletal muscle growth protein 5
ENSRNOG00000020297	6.37535	7.90521	7.49879	5.74076	6.05411	6.18341	3.58828	3.89164	3.09864	7.50669	5.76505	6.60037	6.07143	6.30565	5.64744	3.27147	4.89022	4.35858	Gon4l	protein_coding	chr2:188139730-188215723:+	gi|564337359|ref|XP_006232797.1|	9825	0	PREDICTED: GON-4-like protein isoform X1 [Rattus norvegicus]	gi|57340269|gb|AY724782.1|	7767	0	Rattus norvegicus GON4L isoform B (Gon4l) mRNA, complete cds, alternatively spliced	Q535K8	729	0	GON-4-like protein	.	.	.	.	pfam02671	PAH	Paired amphipathic helix repeat. This family contains the paired amphipathic helix repeat. The family contains the yeast SIN3 gene (also known as SDI1) that is a negative regulator of the yeast HO gene. This repeat may be distantly related to the helix-loop-helix motif, which mediate protein-protein interactions.	GO:0030183|B cell differentiation;GO:0045892|negative regulation of transcription, DNA-templated;GO:0006351|transcription, DNA-templated;	GO:0005634|nucleus;	GO:0003677|DNA binding;GO:0003714|transcription corepressor activity;	.	.
ENSRNOG00000020293	0.0941792	0.0318169	0.0328442	0.0310019	0.0596225	0	0	0	0.0309504	0.0612282	0	0	0.0311124	0	0	0.0306227	0.0293072	0	Chrna10	protein_coding	chr1:167206722-167210919:-	gi|537212922|gb|ERE80865.1|	2243	0	nuclear pore complex protein Nup98-Nup96-like isoform 2 [Cricetulus griseus]	gi|12018339|ref|NM_022639.1|	2146	0	Rattus norvegicus cholinergic receptor nicotinic alpha 10 subunit (Chrna10), mRNA	Q9JLB5	846	0	Neuronal acetylcholine receptor subunit alpha-10	.	.	.	.	pfam02931	Neur_chan_LBD	Neurotransmitter-gated ion-channel ligand binding domain. This family is the extracellular ligand binding domain of these ion channels. This domain forms a pentameric arrangement in the known structure.	GO:0050910|detection of mechanical stimulus involved in sensory perception of sound;GO:0042472|inner ear morphogenesis;GO:0007204|positive regulation of cytosolic calcium ion concentration;GO:0007165|signal transduction;GO:0007271|synaptic transmission, cholinergic;	GO:0005892|acetylcholine-gated channel complex;GO:0030424|axon;GO:0030054|cell junction;GO:0043204|perikaryon;GO:0045211|postsynaptic membrane;	GO:0042166|acetylcholine binding;GO:0004889|acetylcholine-activated cation-selective channel activity;GO:0005262|calcium channel activity;	K04811	CHRNA10; nicotinic acetylcholine receptor alpha-10
ENSRNOG00000061854	0.0614274	0.0622567	0.257067	0	0.0583322	0	0	0	0	0.17971	0.0615956	0	0	0.0605133	0	0.11984	0	0	Rn50_13_0837.3	TEC	chr13:78725209-78726317:+	gi|68063179|ref|XP_673599.1|	166	5e-11	hypothetical protein [Plasmodium berghei strain ANKA] [Plasmodium berghei ANKA]	gi|298887605|emb|FQ233519.1|	1088	0	Rattus norvegicus TL0AEA61YI04 mRNA sequence	.	.	.	.	.	.	.	.	pfam08643	DUF1776	Fungal family of unknown function (DUF1776). This is a fungal family of unknown function. One of the proteins in this family has been localized to the mitochondria.	.	.	.	.	.
ENSRNOG00000031995	21.4824	19.1509	17.348	20.4619	20.7619	19.875	23.049	21.838	20.1594	17.2587	19.5482	16.1323	21.7221	20.6263	20.5166	22.4957	19.3942	26.0027	Smim15	protein_coding	chr2:39314714-39319874:+	gi|625183292|ref|XP_007646152.1|	363	1e-37	PREDICTED: small integral membrane protein 15 isoform X1 [Cricetulus griseus]	gi|469608381|ref|NM_001277210.1|	2109	0	Rattus norvegicus small integral membrane protein 15 (Smim15), transcript variant 2, mRNA	A3KNM5	103	1e-24	Small integral membrane protein 15	.	.	.	.	pfam15086	UPF0542	Uncharacterized protein family UPF0542. This family of proteins is functionally uncharacterized. This family of proteins is found in eukaryotes. There is a conserved LSWKL sequence motif. This family includes human protein C5orf43.	.	GO:0016021|integral component of membrane;	.	.	.
ENSRNOG00000031997	10.4862	13.6427	13.5126	19.1442	18.974	19.8448	50.213	48.8476	30.4772	11.8699	8.47654	10.8698	14.0285	17.8763	12.6675	28.4135	41.1481	45.6656	Ttll7	protein_coding	chr2:252771017-252850495:+	gi|564301106|ref|XP_006224343.1|	4031	0	PREDICTED: tubulin polyglutamylase TTLL7 isoform X1 [Rattus norvegicus]	gi|672044449|ref|XM_006233472.2|	2125	0	PREDICTED: Rattus norvegicus tubulin tyrosine ligase-like family, member 7 (Ttll7), transcript variant X8, mRNA	A4Q9F0	1479	0	Tubulin polyglutamylase TTLL7	.	.	.	.	pfam03133	TTL	Tubulin-tyrosine ligase family. Tubulins and microtubules are subjected to several post-translational modifications of which the reversible detyrosination/tyrosination of the carboxy-terminal end of most alpha-tubulins has been extensively analysed. This modification cycle involves a specific carboxypeptidase and the activity of the tubulin-tyrosine ligase (TTL). The true physiological function o…	GO:0030154|cell differentiation;GO:0007399|nervous system development;GO:0018095|protein polyglutamylation;	GO:0005929|cilium;GO:0005737|cytoplasm;GO:0030425|dendrite;GO:0005874|microtubule;GO:0043204|perikaryon;	GO:0043014|alpha-tubulin binding;GO:0005524|ATP binding;GO:0048487|beta-tubulin binding;GO:0070740|tubulin-glutamic acid ligase activity;	K16583	TTLL7; tubulin polyglutamylase TTLL7 [EC:6.-.-.-]
ENSRNOG00000014123	0	0	0	0	0	0	0	0	0.0411282	0	0	0	0	0.0410957	0	0	0	0	RGD1309049	protein_coding	chr9:29336290-29337922:-	gi|62078641|ref|NP_001013978.1|	668	1e-81	uncharacterized protein LOC301306 [Rattus norvegicus]	gi|62078640|ref|NM_001013956.1|	1629	0	Rattus norvegicus similar to RIKEN cDNA 4933415F23 (RGD1309049), mRNA	Q8K3F3	181	1e-52	Protein phosphatase 1 regulatory subunit 14B	.	.	.	.	pfam05361	PP1_inhibitor	PKC-activated protein phosphatase-1 inhibitor. Contractility of vascular smooth muscle depends on phosphorylation of myosin light chains, and is modulated by hormonal control of myosin phosphatase activity. Signaling pathways activate kinases such as PKC or Rho-dependent kinases that phosphorylate the myosin phosphatase inhibitor protein called CPI-17. Phosphorylation of CPI-17 at Thr-38 enhances…	GO:0045087|innate immune response;GO:0042325|regulation of phosphorylation;GO:0035304|regulation of protein dephosphorylation;	GO:0005737|cytoplasm;	GO:0019212|phosphatase inhibitor activity;GO:0008599|protein phosphatase type 1 regulator activity;GO:0004865|protein serine/threonine phosphatase inhibitor activity;	K17555	PPP1R14B; protein phosphatase 1 regulatory subunit 14B
ENSRNOG00000031993	41.0189	36.3815	38.6279	23.2677	24.0765	20.6779	12.4539	14.2427	15.444	39.2935	50.2049	42.4701	25.8465	24.7665	28.8047	18.3199	15.3015	15.6846	Prim1	protein_coding	chr7:2435553-2451165:+	gi|749385084|ref|NP_001008768.2|	1505	0	DNA primase small subunit isoform 2 [Rattus norvegicus]	gi|749385083|ref|NM_001008768.2|	1585	0	Rattus norvegicus primase, DNA, polypeptide 1 (Prim1), transcript variant 2, mRNA	P20664	92.4	0	DNA primase small subunit	SPAC6B12.10c	179	2e-55	COG1467	pfam01896	DNA_primase_S	Eukaryotic and archaeal DNA primase small subunit. DNA primase synthesizes the RNA primers for the Okazaki fragments in lagging strand DNA synthesis. DNA primase is a heterodimer of large and small subunits. This family also includes baculovirus late expression factor 1 or LEF-1 proteins. Baculovirus LEF-1 is a DNA primase enzyme. Bacterial DNA primase adopts a different fold to archaeal and euka…	.	GO:0016020|membrane;GO:1990077|primosome complex;	GO:0003896|DNA primase activity;GO:0046872|metal ion binding;	K02684	PRI1; DNA primase small subunit [EC:2.7.7.-]
ENSRNOG00000050687	0.469814	0	0	0.0773266	0	0	0	0.0799022	0	0	0	0	0.0776021	0	0	0	0	0	LOC498759	protein_coding	chr17:47640704-47653989:-	gi|37361874|gb|AAQ91050.1|	1216	9e-166	LRRGT00094 [Rattus norvegicus]	gi|672030133|ref|XR_009616.4|	870	0	PREDICTED: Rattus norvegicus LRRGT00094 (LOC498759), misc_RNA	P31790	51.2	3e-06	Retrovirus-related Gag polyprotein	.	.	.	.	pfam03251	Tymo_45kd_70kd	Tymovirus 45/70Kd protein. Tymoviruses are single stranded RNA viruses. This family includes a protein of unknown function that has been named based on its molecular weight. Tymoviruses such as the ononis yellow mosaic tymovirus encode only three proteins. Of these two are overlapping this protein overlaps a larger ORF that is thought to be the polymerase.	.	GO:0019028|viral capsid;	GO:0005198|structural molecule activity;	.	.
ENSRNOG00000060238	0	0	0	0	0	0.640815	0	0.695149	0	0	0	0	0	0	0	0	0	0	U6	snRNA	chr8:126487415-126487514:-	.	.	.	.	.	.	.	.	.	.	.	.	.	.	.	.	pfam11207	DUF2989	Protein of unknown function (DUF2989). Some members in this bacterial family of proteins are annotated as lipoproteins however this cannot be confirmed.	.	.	.	.	.
ENSRNOG00000060235	0.421379	0.142356	0.293905	0.138709	0.666911	0.528508	0	0.286659	0	0.547898	0	0	0.139204	0	0	0.137013	0	0	AABR07044837.2	lincRNA	chr20:23073501-23083780:+	.	.	.	.	gi|672031704|ref|XR_343847.2|	206	4e-102	PREDICTED: Rattus norvegicus uncharacterized LOC102551701 (LOC102551701), ncRNA	.	.	.	.	.	.	.	.	pfam14868	DUF4487	Domain of unknown function (DUF4487). This family of proteins is found in eukaryotes. Proteins in this family are typically between 209 and 938 amino acids in length. There is a conserved WCF sequence motif. There is a single completely conserved residue W that may be functionally important.	.	.	.	.	.
ENSRNOG00000050326	2.43296	5.16646	3.75753	0.915294	2.20035	2.72456	0	0.354668	0.68533	2.9375	2.20728	4.94971	2.75567	2.51089	3.1102	0.791087	0.324473	0.221732	AABR07043892.1	protein_coding	chr19:46164123-46167950:-	gi|26349003|dbj|BAC38141.1|	554	2e-68	unnamed protein product [Mus musculus]	gi|300794434|ref|NM_001191944.1|	498	0	Rattus norvegicus ADAM metallopeptidase with thrombospondin type 1 motif, 18 (Adamts18), mRNA	Q4VC17	199	3e-57	A disintegrin and metalloproteinase with thrombospondin motifs 18	.	.	.	.	pfam01562	Pep_M12B_propep	Reprolysin family propeptide. This region is the propeptide for members of peptidase family M12B. The propeptide contains a sequence motif similar to the "cysteine switch" of the matrixins. This motif is found at the C terminus of the alignment but is not well aligned.	GO:0001654|eye development;GO:0090331|negative regulation of platelet aggregation;	GO:0005578|proteinaceous extracellular matrix;	GO:0004222|metalloendopeptidase activity;GO:0008270|zinc ion binding;	K08632	ADAMTS18; a disintegrin and metalloproteinase with thrombospondin motifs 18 [EC:3.4.24.-]
ENSRNOG00000051085	0.12386	0.690427	1.16627	0.36695	0.646904	0.29128	0.122921	0.442368	0.244227	0.9059	0.620995	0.765902	0.245505	0.305042	0.171987	0.362462	0.462522	0.177789	Rn50_2_1764.2	processed_transcript	chr2:157066617-157073492:-	gi|672079355|ref|XP_008769235.1|	441	1e-84	PREDICTED: ralA-binding protein 1-like isoform X2 [Rattus norvegicus]	gi|672042641|ref|XR_591135.1|	532	0	PREDICTED: Rattus norvegicus similar to RalA binding protein 1 (LOC304239), transcript variant X3, misc_RNA	Q9P2F6	84.3	3e-17	Rho GTPase-activating protein 20	.	.	.	.	pfam00620	RhoGAP	RhoGAP domain. GTPase activator proteins towards Rho/Rac/Cdc42-like small GTPases.	GO:0051056|regulation of small GTPase mediated signal transduction;GO:0007165|signal transduction;	GO:0005829|cytosol;	GO:0005096|GTPase activator activity;	.	.
ENSRNOG00000051084	0	0	0	0	0	0	0	0	0	0	0	0	0	0	0	0.162871	0	0	LOC103695128	protein_coding	chr10:70926440-70928206:+	gi|672025037|ref|XP_008773407.1|	433	2e-52	PREDICTED: WAP four-disulfide core domain protein 18-like [Rattus norvegicus]	gi|118420018|gb|EF066339.1|	406	0	Lama pacos extracellular peptidase inhibitor precursor, mRNA, complete cds	P14730	47	1e-06	WAP four-disulfide core domain protein 18 (Fragment)	.	.	.	.	pfam00095	WAP	WAP-type (Whey Acidic Protein) 'four-disulfide core'.	.	GO:0005576|extracellular region;	GO:0030414|peptidase inhibitor activity;	.	.
ENSRNOG00000006119	0.168552	0	0.146952	0.527096	0.506853	0.290679	0.0557581	0.171996	0.138479	0.0273949	0.112675	0	0.306248	0.553479	0.36407	0.246623	0.209804	0.37635	Slc7a15	protein_coding	chr6:33728107-33738825:-	gi|157821903|ref|NP_001100184.1|	2377	0	solute carrier family 7 (cationic amino acid transporter, y+ system), member 15 [Rattus norvegicus]	gi|157821902|ref|NM_001106714.1|	2425	0	Rattus norvegicus solute carrier family 7 (cationic amino acid transporter, y+ system), member 15 (Slc7a15), mRNA	P82251	381	3e-121	b(0,+)-type amino acid transporter 1	BS_ykbA	136	2e-33	COG0531	pfam13520	AA_permease_2	Amino acid permease.	GO:0006865|amino acid transport;GO:0015811|L-cystine transport;GO:0050900|leukocyte migration;GO:0015804|neutral amino acid transport;GO:0006461|protein complex assembly;	GO:0016324|apical plasma membrane;GO:0031526|brush border membrane;GO:0005887|integral component of plasma membrane;GO:0005886|plasma membrane;	GO:0015297|antiporter activity;GO:0015184|L-cystine transmembrane transporter activity;GO:0015175|neutral amino acid transmembrane transporter activity;GO:0042605|peptide antigen binding;	K13868	SLC7A9, BAT1; solute carrier family 7 (L-type amino acid transporter), member 9
ENSRNOG00000006118	9.85541	12.4106	9.50133	11.5757	10.4395	11.1334	9.50967	13.6336	11.3545	12.0302	12.3016	19.6529	10.4666	11.5025	10.4928	12.7885	11.3254	10.7596	Klf10	protein_coding	chr7:77156006-77162148:-	gi|13592117|ref|NP_112397.1|	2215	0	Krueppel-like factor 10 [Rattus norvegicus]	gi|148540178|ref|NM_031135.2|	2937	0	Rattus norvegicus Kruppel-like factor 10 (Klf10), mRNA	O08876	857	0	Krueppel-like factor 10	.	.	.	.	pfam13465	zf-H2C2_2	Zinc-finger double domain.	GO:0030282|bone mineralization;GO:1901653|cellular response to peptide;GO:0009267|cellular response to starvation;GO:0007623|circadian rhythm;GO:0045892|negative regulation of transcription, DNA-templated;GO:0045672|positive regulation of osteoclast differentiation;GO:0042752|regulation of circadian rhythm;GO:0035019|somatic stem cell population maintenance;GO:0006351|transcription, DNA-templated;	GO:0005634|nucleus;	GO:0001046|core promoter sequence-specific DNA binding;GO:0046872|metal ion binding;	K09209	KLF10_11, TIEG; krueppel-like factor 10/11
ENSRNOG00000051080	10.2685	10.1533	10.1318	10.7177	9.67185	7.46047	8.28514	9.71164	10.6999	12.3747	14.1474	12.108	10.8386	12.9942	10.2012	13.0297	11.4568	11.4241	Rn50_X_0691.2	lincRNA	chrX:68186981-68187796:-	.	.	.	.	gi|672087633|ref|XM_006257072.2|	816	0	PREDICTED: Rattus norvegicus oligophrenin 1 (Ophn1), transcript variant X1, mRNA	.	.	.	.	.	.	.	.	pfam14682	SPOB_ab	Sporulation initiation phospho-transferase B, C-terminal. Sporulation initiation phospho-transferase B or SpoOB is part of a phospho-relay that initiates sporulation in Bacillus subtilis. Spo0B is a two-domain protein consisting of an N-terminal alpha-helical hairpin domain and a C-terminal alpha/beta domain, represented by this family. Two subunits of Spo0B dimerise by a parallel association of …	.	.	.	.	.
ENSRNOG00000051082	0.321335	1.7912	0.504282	0.317331	0.457715	0.151136	0.6378	0.16395	0.316803	1.56681	1.93329	0.541912	1.43308	1.74104	0.892387	0.940349	0.749961	0.614992	Rn50_X_0744.2	lincRNA	chrX:73556845-73557268:+	.	.	.	.	gi|672087899|ref|XM_008773332.1|	38	9e-09	PREDICTED: Rattus norvegicus uncharacterized LOC100910451 (LOC100910451), transcript variant X2, mRNA	.	.	.	.	.	.	.	.	pfam01403	Sema	Sema domain. The Sema domain occurs in semaphorins, which are a large family of secreted and transmembrane proteins, some of which function as repellent signals during axon guidance. Sema domains also occur in the hepatocyte growth factor receptor and human plexin A-3.	.	.	.	.	.
ENSRNOG00000001325	8.49716	13.5822	10.4647	5.94582	5.44082	6.3031	5.05966	4.75654	5.0264	17.567	8.90993	20.4168	9.43172	8.94471	9.61887	5.54156	6.21009	5.20398	Il3ra	protein_coding	chr12:18534767-18540166:-	gi|309747099|ref|NP_640353.2|	1787	0	interleukin-3 receptor subunit alpha precursor [Rattus norvegicus]	gi|695130813|ref|NM_139260.3|	1403	0	Rattus norvegicus interleukin 3 receptor subunit alpha (Il3ra), mRNA	P26952	236	5e-71	Interleukin-3 receptor subunit alpha	.	.	.	.	pfam09240	IL6Ra-bind	Interleukin-6 receptor alpha chain, binding. Members of this family adopt a structure consisting of an immunoglobulin-like beta-sandwich, with seven strands in two beta-sheets, in a Greek-key topology. They are required for binding to the cytokine Interleukin-6.	GO:0019221|cytokine-mediated signaling pathway;GO:0038156|interleukin-3-mediated signaling pathway;GO:0030224|monocyte differentiation;GO:0001558|regulation of cell growth;	GO:0012505|endomembrane system;GO:0016021|integral component of membrane;GO:0016020|membrane;GO:0005886|plasma membrane;	GO:0019978|interleukin-3 binding;GO:0004912|interleukin-3 receptor activity;	K04737	IL3RA; interleukin 3 receptor alpha
ENSRNOG00000001324	0.968156	0.758221	0.506454	1.08647	0.835793	0.78653	0.305715	0.269438	0.737571	1.15871	1.10319	1.23692	0.915885	0.606931	0.611066	0.300491	0.287582	0.336895	Asmt	protein_coding	chr12:18521401-18526250:-	gi|189571605|ref|NP_653360.2|	1759	0	acetylserotonin O-methyltransferase [Rattus norvegicus]	gi|189571604|ref|NM_144759.2|	1548	0	Rattus norvegicus acetylserotonin O-methyltransferase (Asmt), mRNA	B3GSH5	682	0	Acetylserotonin O-methyltransferase	Rv0567	90.5	4e-19	COG0500	pfam00891	Methyltransf_2	O-methyltransferase. This family includes a range of O-methyltransferases. These enzymes utilize S-adenosyl methionine.	GO:0030187|melatonin biosynthetic process;	.	GO:0017096|acetylserotonin O-methyltransferase activity;GO:0008757|S-adenosylmethionine-dependent methyltransferase activity;	K00543	ASMT; acetylserotonin N-methyltransferase [EC:2.1.1.4]
ENSRNOG00000006110	3.38859	2.49067	3.25778	4.77838	4.13102	5.05416	9.87668	7.80349	8.6229	1.7118	1.92852	1.57883	3.34317	3.95468	3.13685	4.00524	5.85665	5.34601	Jph1	protein_coding	chr5:1417478-1511416:+	gi|148682412|gb|EDL14359.1|	2958	0	junctophilin 1, partial [Mus musculus]	gi|672051743|ref|XM_006237720.2|	4167	0	PREDICTED: Rattus norvegicus junctophilin 1 (Jph1), transcript variant X3, mRNA	Q9ET80	1094	0	Junctophilin-1	.	.	.	.	pfam02493	MORN	MORN repeat. The MORN (Membrane Occupation and Recognition Nexus) repeat is found in multiple copies in several proteins including junctophilins (See Takeshima et al. Mol. Cell 2000;6:11-22). #=GF CC A MORN-repeat protein has been identified in the parasite Toxoplasma gondiis a dynamic component of cell division apparatus in Toxoplasma gondii. It has been hypothesised to functions as a linker pro…	GO:0007517|muscle organ development;	GO:0005783|endoplasmic reticulum;GO:0005789|endoplasmic reticulum membrane;GO:0016021|integral component of membrane;GO:0030314|junctional membrane complex;GO:0014701|junctional sarcoplasmic reticulum membrane;GO:0005886|plasma membrane;GO:0016529|sarcoplasmic reticulum;GO:0030018|Z disc;	GO:0008307|structural constituent of muscle;	K19530	JPH; junctophilin
ENSRNOG00000051089	0	0	0	0	0	0.190719	0	0	0	0	0	0	0	0	0	0	0	0	Rn50_10_0879.7	lincRNA	chr10:88065542-88066246:+	.	.	.	.	gi|672025271|ref|XR_338853.2|	336	1e-174	PREDICTED: Rattus norvegicus uncharacterized LOC102554449 (LOC102554449), transcript variant X1, ncRNA	.	.	.	.	.	.	.	.	pfam01901	DUF70	Protein of unknown function DUF70. Archaebacterial proteins of unknown function. Members of this family may be transmembrane proteins.	.	.	.	.	.
ENSRNOG00000006116	1.35443	2.17347	1.28583	2.19211	2.27464	2.09987	1.2446	1.44609	1.74335	1.43089	1.38329	1.60738	1.5909	1.30957	1.7414	1.3579	1.2059	1.41611	Hk2	protein_coding	chr4:113559427-113610243:-	gi|7549765|ref|NP_036867.1|	4892	0	hexokinase-2 [Rattus norvegicus]	gi|672050049|ref|XM_006236711.2|	4669	0	PREDICTED: Rattus norvegicus hexokinase 2 (Hk2), transcript variant X1, mRNA	P27881	1889	0	Hexokinase-2	SPAC24H6.04	282	2e-81	COG5026	pfam03727	Hexokinase_2	Hexokinase. Hexokinase (EC:2.7.1.1) contains two structurally similar domains represented by this family and pfam00349. Some members of the family have two copies of each of these domains.	GO:0008637|apoptotic mitochondrial changes;GO:0046835|carbohydrate phosphorylation;GO:0001678|cellular glucose homeostasis;GO:0072655|establishment of protein localization to mitochondrion;GO:0006007|glucose catabolic process;GO:0006096|glycolytic process;GO:0007595|lactation;GO:0072656|maintenance of protein location in mitochondrion;GO:0098779|mitophagy in response to mitochondrial depolarizati…	GO:0005829|cytosol;GO:0005741|mitochondrial outer membrane;GO:0005739|mitochondrion;	GO:0005524|ATP binding;GO:0008865|fructokinase activity;GO:0004340|glucokinase activity;GO:0005536|glucose binding;GO:0004396|hexokinase activity;GO:0019158|mannokinase activity;	K00844	HK; hexokinase [EC:2.7.1.1]
ENSRNOG00000001323	14.0893	12.2457	13.7682	11.9946	11.7747	11.1472	9.37061	10.8422	8.30939	11.3296	11.4802	7.4809	13.9005	11.008	11.5174	9.95225	11.7728	11.2186	Zfp157	protein_coding	chr12:18464781-18487178:-	gi|281371454|ref|NP_001163875.1|	3038	0	zinc finger protein 157 [Rattus norvegicus]	gi|281371453|ref|NM_001170404.1|	3225	0	Rattus norvegicus zinc finger protein 157 (Zfp157), mRNA	A2VDQ7	79	2e-13	Zinc finger protein 420	.	.	.	.	pfam01352	KRAB	KRAB box. The KRAB domain (or Kruppel-associated box) is present in about a third of zinc finger proteins containing C2H2 fingers. The KRAB domain is found to be involved in protein-protein interactions. The KRAB domain is generally encoded by two exons. The regions coded by the two exons are known as KRAB-A and KRAB-B. The A box plays an important role in repression by binding to corepressors, w…	GO:0006355|regulation of transcription, DNA-templated;GO:0006351|transcription, DNA-templated;	GO:0005634|nucleus;	GO:0003677|DNA binding;GO:0046872|metal ion binding;GO:0003700|transcription factor activity, sequence-specific DNA binding;	K09228	KRAB; KRAB domain-containing zinc finger protein
ENSRNOG00000006114	6.95088	8.82236	7.18156	9.10959	8.30735	7.45513	5.35095	7.22548	6.55398	8.86895	9.44521	9.93287	8.17634	9.38591	7.75747	7.45624	6.97421	6.92091	Cfap69	protein_coding	chr4:25538497-25609652:+	gi|392339806|ref|XP_003753906.1|	4931	0	PREDICTED: uncharacterized protein C7orf63 homolog isoform X1 [Rattus norvegicus]	gi|672017979|ref|XM_003753858.3|	3132	0	PREDICTED: Rattus norvegicus uncharacterized LOC100910867 (LOC100910867), transcript variant X1, mRNA	Q8BH53	1805	0	Cilia- and flagella-associated protein 69	.	.	.	.	pfam10325	7TM_GPCR_Srz	Serpentine type 7TM GPCR chemoreceptor Srz. Chemoreception is mediated in Caenorhabditis elegans by members of the seven-transmembrane G-protein-coupled receptor class (7TM GPCRs) of proteins which are of the serpentine type. Srz is a solo families amongst the superfamilies of chemoreceptors. Chemoperception is one of the central senses of soil nematodes like C. elegans which are otherwise 'blind…	GO:0006355|regulation of transcription, DNA-templated;GO:0006351|transcription, DNA-templated;	GO:0005634|nucleus;	GO:0003677|DNA binding;GO:0046872|metal ion binding;	.	.
ENSRNOG00000061729	0.841024	0	0	0.415272	0	0	0	0	0.829165	0	0	0	0.416752	0	0.389272	0	0	0.402402	AABR07032155.1	lincRNA	chr18:50093924-50133480:-	.	.	.	.	.	.	.	.	.	.	.	.	.	.	.	.	pfam01252	Peptidase_A8	Signal peptidase (SPase) II.	.	.	.	.	.
ENSRNOG00000052688	1.01992	1.87722	1.2231	1.22101	1.2198	1.08613	0.515645	0.643111	0.483796	1.40747	1.36522	1.67135	1.33979	1.47394	1.09112	0.506832	0.55692	0.676752	Dnah2	protein_coding	chr10:56029029-56154548:-	gi|564312886|ref|XP_006220764.1|	23749	0	PREDICTED: dynein heavy chain 2, axonemal isoform X1 [Rattus norvegicus]	gi|672024889|ref|XM_006220702.2|	14160	0	PREDICTED: Rattus norvegicus dynein, axonemal, heavy chain 2 (Dnah2), transcript variant X1, mRNA	P0C6F1	8536	0	Dynein heavy chain 2, axonemal	YKR054c	821	0	COG5245	pfam03028	Dynein_heavy	Dynein heavy chain and region D6 of dynein motor. This family represents the C-terminal region of dynein heavy chain. The chain also contains ATPase activity and microtubule binding ability and acts as a motor for the movement of organelles and vesicles along microtubules. Dynein is also involved in cilia and flagella movement. The dynein subunit consists of at least two heavy chains and a number…	GO:0007018|microtubule-based movement;	GO:0005737|cytoplasm;GO:0036156|inner dynein arm;GO:0005874|microtubule;GO:0031512|motile primary cilium;	GO:0005524|ATP binding;GO:0016887|ATPase activity;GO:0003777|microtubule motor activity;	.	.
ENSRNOG00000052689	1.59069	0.560753	0.651215	0.682986	0.59108	1.04092	0.54909	0.776309	2.52285	1.14655	0.901546	0.544296	0.685419	0.885706	1.53654	2.36121	1.54956	1.25746	AABR07072264.2	lincRNA	chr11:86921738-86931923:-	.	.	.	.	gi|672026309|ref|XR_339312.2|	329	4e-170	PREDICTED: Rattus norvegicus uncharacterized LOC102555247 (LOC102555247), ncRNA	.	.	.	.	.	.	.	.	pfam05349	GATA-N	GATA-type transcription activator, N-terminal. GATA transcription factors mediate cell differentiation in a diverse range of tissues. Mutation are often associated with certain congenital human disorders. The six classical vertebrate GATA proteins, GATA-1 to GATA-6, are highly homologous and have two tandem zinc fingers. The classical GATA transcription factors function transcription activators. …	.	.	.	.	.
ENSRNOG00000052686	0	0	0	0	0.525938	0	0	0	0	0	0	0.622685	0	0	0	0	0	0	U6atac	snRNA	chr18:28589925-28590047:-	.	.	.	.	.	.	.	.	.	.	.	.	.	.	.	.	pfam10329	DUF2417	Region of unknown function (DUF2417). This is a region of a family of proteins conserved in fungi some of whose members also have the Abhydrolase_1, pfam00561, domain in their sequence. The function of this region is not known.	.	.	.	.	.
ENSRNOG00000052687	10.7178	18.0945	15.1103	12.5307	13.9808	13.3763	12.3658	10.278	11.22	18.6751	17.8221	19.5715	14.4098	14.6555	12.6558	10.4659	13.7284	12.5524	Megf8	protein_coding	chr1:82185034-82234045:+	gi|472824971|ref|NP_446080.1|	12813	0	multiple epidermal growth factor-like domains protein 8 precursor [Rattus norvegicus]	gi|683523992|ref|NM_053628.2|	11924	0	Rattus norvegicus multiple EGF-like-domains 8 (Megf8), mRNA	Q9QYP0	4937	0	Multiple epidermal growth factor-like domains protein 8	.	.	.	.	pfam00431	CUB	CUB domain.	GO:0030509|BMP signaling pathway;GO:0071907|determination of digestive tract left/right asymmetry;GO:0061371|determination of heart left/right asymmetry;GO:0060971|embryonic heart tube left/right pattern formation;GO:0003143|embryonic heart tube morphogenesis;GO:0030326|embryonic limb morphogenesis;GO:0048704|embryonic skeletal system morphogenesis;GO:0097155|fasciculation of sensory neuron axon;…	GO:0016021|integral component of membrane;GO:0005634|nucleus;	GO:0005509|calcium ion binding;	.	.
ENSRNOG00000052685	0.0296832	0	0	0	0	0	0	0	0	0	0	0	0	0	0	0	0	0	Cd248	protein_coding	chr1:220353356-220355650:+	gi|157821557|ref|NP_001099795.1|	3185	0	endosialin precursor [Rattus norvegicus]	gi|672039596|ref|XM_003749039.3|	2295	0	PREDICTED: Rattus norvegicus endosialin-like (LOC100911882), mRNA	Q91V98	1155	0	Endosialin	.	.	.	.	pfam14670	FXa_inhibition	Coagulation Factor Xa inhibitory site. This short domain on coagulation enzyme factor Xa is found to be the target for a potent inhibitor of coagulation, TAK-442.	GO:0060033|anatomical structure regression;GO:0016477|cell migration;GO:0048535|lymph node development;GO:0008284|positive regulation of cell proliferation;GO:2000353|positive regulation of endothelial cell apoptotic process;	GO:0005737|cytoplasm;GO:0070062|extracellular exosome;GO:0016021|integral component of membrane;GO:0005886|plasma membrane;	GO:0005509|calcium ion binding;GO:0030246|carbohydrate binding;GO:0050840|extracellular matrix binding;	K06706	CD248, CD164L1; CD248 antigen, endosialin
ENSRNOG00000052681	0.397218	0.402581	0	0.784538	0	0.373653	0	0.405335	0.195809	0.387362	1.19492	1.56307	0.393667	0	0.183854	0	0.556239	0	AABR07025745.1	lincRNA	chr16:47828251-47829452:-	.	.	.	.	gi|672029369|ref|XR_597213.1|	273	2e-139	PREDICTED: Rattus norvegicus uncharacterized LOC102551570 (LOC102551570), ncRNA	.	.	.	.	.	.	.	.	pfam11304	DUF3106	Protein of unknown function (DUF3106). Some members in this family of proteins are annotated as transmembrane proteins however this cannot be confirmed. Currently no function is known.	.	.	.	.	.
ENSRNOG00000046834	0.0525235	0.0399244	0.0274757	0.544625	0.423954	0.321149	0.768851	0.64316	1.74767	0.0512202	0.447672	0.0295259	0.533552	0.194032	0.0243107	0.717285	1.65489	0.929838	C3	protein_coding	chr9:9721105-9747167:+	gi|158138561|ref|NP_058690.2|	8731	0	complement C3 precursor [Rattus norvegicus]	gi|158138560|ref|NM_016994.2|	5073	0	Rattus norvegicus complement component 3 (C3), mRNA	P01026	3314	0	Complement C3	.	.	.	.	pfam07678	A2M_comp	A-macroglobulin complement component. This family includes the complement components region of the alpha-2-macroglobulin family.	GO:0007596|blood coagulation;GO:0006935|chemotaxis;GO:0006956|complement activation;GO:0006957|complement activation, alternative pathway;GO:0006958|complement activation, classical pathway;GO:0006631|fatty acid metabolic process;GO:0006954|inflammatory response;GO:0048639|positive regulation of developmental growth;GO:0070374|positive regulation of ERK1 and ERK2 cascade;GO:0045745|positive regul…	GO:0005615|extracellular space;	GO:0031715|C5L2 anaphylatoxin chemotactic receptor binding;GO:0048037|cofactor binding;GO:0004866|endopeptidase inhibitor activity;GO:0008289|lipid binding;	K03990	C3; complement component 3
ENSRNOG00000028196	2.36746	1.82492	2.09315	1.8111	1.99486	1.44285	1.29058	1.73532	1.44647	1.69089	1.7721	1.49956	1.94974	1.64242	1.45077	1.59379	1.36968	1.4997	Mgme1	protein_coding	chr3:138398011-138406666:+	gi|57527057|ref|NP_001009655.1|	1645	0	mitochondrial genome maintenance exonuclease 1 [Rattus norvegicus]	gi|57527056|ref|NM_001009655.1|	2043	0	Rattus norvegicus mitochondrial genome maintenance exonuclease 1 (Mgme1), mRNA	Q9CXC3	572	0	Mitochondrial genome maintenance exonuclease 1	.	.	.	.	pfam12705	PDDEXK_1	PD-(D/E)XK nuclease superfamily. Members of this family belong to the PD-(D/E)XK nuclease superfamily	GO:0043504|mitochondrial DNA repair;GO:0006264|mitochondrial DNA replication;GO:0000002|mitochondrial genome maintenance;	GO:0005739|mitochondrion;	GO:0008297|single-stranded DNA exodeoxyribonuclease activity;	K19465	MGME1, DDK1; mitochondrial genome maintenance exonuclease 1 [EC:3.1.-.-]
ENSRNOG00000028194	0	0	0	0	0.0402303	0	0	0	0	0	0	0	0	0.0834692	0.0392177	0.0413255	0	0	Serpinb13	protein_coding	chr13:27032048-27062620:+	gi|157818597|ref|NP_001100638.1|	2007	0	serpin B13 [Rattus norvegicus]	gi|157818596|ref|NM_001107168.1|	1599	0	Rattus norvegicus serpin peptidase inhibitor, clade B (ovalbumin), member 13 (Serpinb13), mRNA	Q8CDC0	698	0	Serpin B13	MA3388	186	9e-52	COG4826	pfam00079	Serpin	Serpin (serine protease inhibitor). Structure is a multi-domain fold containing a bundle of helices and a beta sandwich.	GO:0010951|negative regulation of endopeptidase activity;GO:1902173|negative regulation of keratinocyte apoptotic process;	GO:0005737|cytoplasm;GO:0070062|extracellular exosome;GO:0005615|extracellular space;GO:0005654|nucleoplasm;	GO:0004869|cysteine-type endopeptidase inhibitor activity;GO:0002020|protease binding;GO:0004867|serine-type endopeptidase inhibitor activity;	K13963	SERPINB; serpin B
ENSRNOG00000046832	0.191142	0.232467	0.119986	0.075504	0.363021	0.287684	0.113816	0.429104	0.113068	0.111839	0.268331	0.0859598	0.151546	0.112979	0.21233	0.298322	0.285507	0.329238	Rn50_X_0745.4	processed_pseudogene	chrX:73600508-73602289:-	gi|672058526|ref|XP_008763539.1|	2737	0	PREDICTED: centrosomal protein of 83 kDa isoform X1 [Rattus norvegicus]	gi|922959956|ref|NM_001014266.2|	1770	0	Rattus norvegicus centrosomal protein 83 (Cep83), mRNA	Q66H89	1058	0	Centrosomal protein of 83 kDa	.	.	.	.	pfam01576	Myosin_tail_1	Myosin tail. The myosin molecule is a multi-subunit complex made up of two heavy chains and four light chains it is a fundamental contractile protein found in all eukaryote cell types. This family consists of the coiled-coil myosin heavy chain tail region. The coiled-coil is composed of the tail from two molecules of myosin. These can then assemble into the macromolecular thick filament. The coil…	GO:0042384|cilium assembly;GO:0051660|establishment of centrosome localization;GO:0048278|vesicle docking;	GO:0005814|centriole;	.	K16754	CCDC41; coiled-coil domain-containing protein 41
ENSRNOG00000025710	0.456644	0.673177	0.260592	0.614937	0.709584	0.429553	0.453184	0.296529	0.327421	0.485796	0.874162	0.793439	0.370277	0.368058	0.461148	0.323955	1.12389	0.357528	Ces5a	protein_coding	chr19:12097632-12136240:+	gi|58865680|ref|NP_001012056.1|	2544	0	carboxylesterase 5A precursor [Rattus norvegicus]	gi|58865679|ref|NM_001012056.1|	1529	0	Rattus norvegicus carboxylesterase 5A (Ces5a), mRNA	Q5GRG2	984	0	Carboxylesterase 5A	BS_pnbA	194	4e-54	COG2272	pfam00135	COesterase	Carboxylesterase family.	.	GO:0005615|extracellular space;	GO:0052689|carboxylic ester hydrolase activity;	K15743	CES3_5; carboxylesterase 3/5 [EC:3.1.1.1]
ENSRNOG00000025711	10.1789	11.8847	10.3616	9.23703	8.52307	9.18685	6.79139	8.49198	6.50942	12.0055	11.2068	10.7095	9.44035	10.0274	7.86286	8.65444	8.44318	6.15365	LOC499770	protein_coding	chr3:8743882-8751324:-	gi|564340071|ref|XP_006233902.1|	1746	0	PREDICTED: uncharacterized protein C9orf114 homolog isoform X1 [Rattus norvegicus]	gi|672045004|ref|XM_006233840.2|	1973	0	PREDICTED: Rattus norvegicus similar to LOC495800 protein (LOC499770), transcript variant X1, mRNA	Q3UHX9	652	0	Putative methyltransferase C9orf114 homolog	MK0137	132	2e-33	COG2106	pfam02598	Methyltrn_RNA_3	Putative RNA methyltransferase. This family has a TIM barrel-like fold with a deep C-terminal trefoil knot. The arrangement of its hydrophilic and hydrophobic surfaces are opposite to that of the classic TIM barrel proteins. It is likely to bind RNA, and may function as a methyltransferase.	GO:0007049|cell cycle;GO:0051301|cell division;	GO:0000777|condensed chromosome kinetochore;	GO:0008168|methyltransferase activity;GO:0044822|poly(A) RNA binding;	K09142	K09142; uncharacterized protein
ENSRNOG00000025716	7.89504	10.4402	8.65332	8.3907	8.49686	7.99251	5.52196	7.51927	7.70958	7.99245	8.06745	9.63718	7.82445	8.222	8.42219	8.21473	4.77326	8.49042	Lsm10	protein_coding	chr5:144106802-144108708:+	gi|545208112|ref|XP_005607256.1|	574	3e-70	PREDICTED: U7 snRNA-associated Sm-like protein LSm10 isoform X1 [Equus caballus]	gi|157822898|ref|NM_001108976.1|	844	0	Rattus norvegicus LSM10, U7 small nuclear RNA associated (Lsm10), mRNA	Q8QZX5	220	9e-71	U7 snRNA-associated Sm-like protein LSm10	.	.	.	.	pfam01423	LSM	LSM domain. The LSM domain contains Sm proteins as well as other related LSM (Like Sm) proteins. The U1, U2, U4/U6, and U5 small nuclear ribonucleoprotein particles (snRNPs) involved in pre-mRNA splicing contain seven Sm proteins (B/B', D1, D2, D3, E, F and G) in common, which assemble around the Sm site present in four of the major spliceosomal small nuclear RNAs. The U6 snRNP binds to the LSM (…	GO:0006397|mRNA processing;GO:1900087|positive regulation of G1/S transition of mitotic cell cycle;GO:0008380|RNA splicing;	GO:0015030|Cajal body;GO:0005634|nucleus;GO:0005683|U7 snRNP;	GO:0071208|histone pre-mRNA DCP binding;GO:0017069|snRNA binding;GO:0071209|U7 snRNA binding;	.	.
ENSRNOG00000025715	300.756	256.234	286.821	275.947	270.952	251.652	218.849	211.503	279.877	261.49	297.011	280.52	272.723	254.77	301.318	295.193	229.934	263.134	Dynlrb1	protein_coding	chr3:150761329-150782493:+	gi|148674168|gb|EDL06115.1|	566	7e-71	dynein light chain roadblock-type 1, isoform CRA_c, partial [Mus musculus]	gi|34849840|gb|BC058437.1|	656	0	Rattus norvegicus dynein light chain roadblock-type 1, mRNA (cDNA clone MGC:72642 IMAGE:6921076), complete cds	P62628	198	3e-63	Dynein light chain roadblock-type 1	.	.	.	.	pfam03259	Robl_LC7	Roadblock/LC7 domain. This family includes proteins that are about 100 amino acids long and have been shown to be related. Members of this family of proteins are associated with both flagellar outer arm dynein and Drosophila and rat brain cytoplasmic dynein. It is proposed that roadblock/LC7 family members may modulate specific dynein functions. This family also includes Golgi-associated MP1 adap…	GO:0007018|microtubule-based movement;GO:0008090|retrograde axon cargo transport;GO:0007632|visual behavior;	GO:1904115|axon cytoplasm;GO:0005813|centrosome;GO:0005737|cytoplasm;GO:0005868|cytoplasmic dynein complex;GO:0030286|dynein complex;GO:0016020|membrane;GO:0005874|microtubule;	GO:0045505|dynein intermediate chain binding;GO:0003774|motor activity;	K10419	DYNLRB, DNCL2; dynein light chain roadblock-type
ENSRNOG00000017469	4.57363	4.63537	4.13024	6.6561	6.30903	4.9816	2.77116	2.8985	2.89534	6.57284	3.66892	3.51828	6.34582	4.22101	5.03605	2.95861	3.28096	3.68561	Anxa1	protein_coding	chr1:237893966-237910012:-	gi|564333152|ref|XP_006231221.1|	1976	0	PREDICTED: annexin A1 isoform X2 [Rattus norvegicus]	gi|564333151|ref|XM_006231159.1|	1398	0	PREDICTED: Rattus norvegicus annexin A1 (Anxa1), transcript variant X1, mRNA	P07150	717	0	Annexin A1	.	.	.	.	pfam00191	Annexin	Annexin. This family of annexins also includes giardin that has been shown to function as an annexin.	GO:0031532|actin cytoskeleton reorganization;GO:0002250|adaptive immune response;GO:0046632|alpha-beta T cell differentiation;GO:0050482|arachidonic acid secretion;GO:0007166|cell surface receptor signaling pathway;GO:0071385|cellular response to glucocorticoid stimulus;GO:0070301|cellular response to hydrogen peroxide;GO:0032508|DNA duplex unwinding;GO:0036292|DNA rewinding;GO:0031018|endocrine …	GO:0016324|apical plasma membrane;GO:0016323|basolateral plasma membrane;GO:0001533|cornified envelope;GO:0005737|cytoplasm;GO:0030659|cytoplasmic vesicle membrane;GO:0031901|early endosome membrane;GO:0070062|extracellular exosome;GO:0005615|extracellular space;GO:0031313|extrinsic component of endosome membrane;GO:0031232|extrinsic component of external side of plasma membrane;GO:0005925|focal …	GO:0036310|annealing helicase activity;GO:0005509|calcium ion binding;GO:0005544|calcium-dependent phospholipid binding;GO:0033676|double-stranded DNA-dependent ATPase activity;GO:0004386|helicase activity;GO:0019834|phospholipase A2 inhibitor activity;GO:0005543|phospholipid binding;GO:0042803|protein homodimerization activity;GO:0003697|single-stranded DNA binding;GO:0005198|structural molecule…	K17091	ANXA1; annexin A1
ENSRNOG00000017468	3.03553	3.07651	3.02813	2.64914	3.2848	2.58982	4.62388	3.81792	4.73268	3.99284	5.73375	3.4922	3.98786	5.07666	2.94072	3.71852	2.57023	2.43193	Trappc6a	protein_coding	chr1:80417310-80424445:+	gi|157821227|ref|NP_001102880.1|	834	3e-109	trafficking protein particle complex subunit 6A [Rattus norvegicus]	gi|157821226|ref|NM_001109410.1|	745	0	Rattus norvegicus trafficking protein particle complex 6A (Trappc6a), mRNA	Q78XR0	311	4e-105	Trafficking protein particle complex subunit 6A	.	.	.	.	pfam04051	TRAPP	Transport protein particle (TRAPP) component. TRAPP plays a key role in the targeting and/or fusion of ER-to-Golgi transport vesicles with their acceptor compartment. TRAPP is a large multimeric protein that contains at least 10 subunits. This family contains many TRAPP family proteins. The Bet3 subunit is one of the better characterized TRAPP proteins and has a dimeric structure with hydrophobic…	GO:1903232|melanosome assembly;GO:0043473|pigmentation;GO:0016192|vesicle-mediated transport;	GO:0005783|endoplasmic reticulum;GO:0005794|Golgi apparatus;	.	.	.
ENSRNOG00000017467	30.0997	23.8467	28.9131	35.307	33.0334	34.0859	35.1939	38.6523	42.1074	25.5836	30.279	28.5176	34.9061	30.7941	32.9175	45.9504	35.4969	32.4559	Rab4a	protein_coding	chr19:56585767-56613075:+	gi|77404180|ref|NP_037151.2|	1165	3e-156	ras-related protein Rab-4A [Rattus norvegicus]	gi|77404179|ref|NM_013019.2|	1410	0	Rattus norvegicus RAB4A, member RAS oncogene family (Rab4a), mRNA	P05714	453	1e-157	Ras-related protein Rab-4A	.	.	.	.	pfam00071	Ras	Ras family. Includes sub-families Ras, Rab, Rac, Ral, Ran, Rap Ypt1 and more. Shares P-loop motif with GTP_EFTU, arf and myosin_head. See pfam00009 pfam00025, pfam00063. As regards Rab GTPases, these are important regulators of vesicle formation, motility and fusion. They share a fold in common with all Ras GTPases: this is a six-stranded beta-sheet surrounded by five alpha-helices.	GO:0019882|antigen processing and presentation;GO:0032482|Rab protein signal transduction;GO:0030100|regulation of endocytosis;	GO:0005829|cytosol;GO:0070062|extracellular exosome;GO:0032593|insulin-responsive compartment;GO:0043231|intracellular membrane-bounded organelle;GO:0016020|membrane;GO:0048471|perinuclear region of cytoplasm;GO:0005886|plasma membrane;GO:0055037|recycling endosome;	GO:0001671|ATPase activator activity;GO:0051117|ATPase binding;GO:0019003|GDP binding;GO:0005525|GTP binding;GO:0003924|GTPase activity;GO:0035255|ionotropic glutamate receptor binding;GO:0008565|protein transporter activity;GO:0019905|syntaxin binding;	K07879	RAB4A, RAB4; Ras-related protein Rab-4A
ENSRNOG00000017466	50.2807	47.463	48.2052	55.7829	53.5823	51.3497	50.2239	55.5369	36.9121	41.3487	28.29	34.8638	46.412	48.2254	47.1879	39.8469	50.0464	47.08	Kif5b	protein_coding	chr17:54181419-54212096:+	gi|83776543|ref|NP_476550.1|	5009	0	kinesin-1 heavy chain [Rattus norvegicus]	gi|564391576|ref|XM_006254005.1|	3337	0	PREDICTED: Rattus norvegicus kinesin family member 5B (Kif5b), transcript variant X1, mRNA	Q2PQA9	1930	0	Kinesin-1 heavy chain	SPAC1834.07	319	3e-95	COG5059	pfam00225	Kinesin	Kinesin motor domain.	GO:0007411|axon guidance;GO:0007028|cytoplasm organization;GO:0072383|plus-end-directed vesicle transport along microtubule;GO:0090004|positive regulation of establishment of protein localization to plasma membrane;GO:0035774|positive regulation of insulin secretion involved in cellular response to glucose stimulus;GO:0090316|positive regulation of intracellular protein transport;GO:0043268|posit…	GO:0044295|axonal growth cone;GO:0035253|ciliary rootlet;GO:0005737|cytoplasm;GO:0030139|endocytic vesicle;GO:0005871|kinesin complex;GO:0016020|membrane;GO:0005874|microtubule;GO:0005815|microtubule organizing center;GO:0048471|perinuclear region of cytoplasm;GO:0031982|vesicle;	GO:0005524|ATP binding;GO:0008574|ATP-dependent microtubule motor activity, plus-end-directed;GO:0008432|JUN kinase binding;GO:0008017|microtubule binding;GO:0003777|microtubule motor activity;	K10396	KIF5; kinesin family member 5
ENSRNOG00000017461	0	0	0	0	0	0	0	0	0	0	0	0	0	0	0	0.206799	0	0	Rn50_2_2053.2	processed_pseudogene	chr2:185805201-185806164:-	gi|158186649|ref|NP_036686.2|	498	6e-92	alpha-enolase [Rattus norvegicus]	gi|672018672|ref|XR_346076.2|	652	0	PREDICTED: Rattus norvegicus similar to Alpha enolase (2-phospho-D-glycerate hydro-lyase) (RGD1563294), transcript variant X1, misc_RNA	P04764	196	2e-93	Alpha-enolase	SPBC1815.01	77	6e-56	COG0148	pfam00113	Enolase_C	Enolase, C-terminal TIM barrel domain.	GO:0006096|glycolytic process;	GO:0043005|neuron projection;GO:0000015|phosphopyruvate hydratase complex;GO:0097060|synaptic membrane;	GO:0031072|heat shock protein binding;GO:0000287|magnesium ion binding;GO:0004634|phosphopyruvate hydratase activity;GO:0046982|protein heterodimerization activity;GO:0042803|protein homodimerization activity;	K01689	ENO, eno; enolase [EC:4.2.1.11]
ENSRNOG00000017460	20.1584	18.9473	19.8554	17.5761	18.6943	17.2749	18.7875	17.1017	18.4312	18.0468	22.1544	16.0823	19.3231	17.347	20.0155	22.0123	16.7916	18.974	Imp3	protein_coding	chr8:61607015-61608457:+	gi|157822893|ref|NP_001101622.1|	889	8e-115	U3 small nucleolar ribonucleoprotein protein IMP3 [Rattus norvegicus]	gi|187469765|gb|BC166985.1|	1443	0	Rattus norvegicus IMP3, U3 small nucleolar ribonucleoprotein, homolog (yeast), mRNA (cDNA clone MGC:189107 IMAGE:7322293), complete cds	Q921Y2	342	1e-114	U3 small nucleolar ribonucleoprotein protein IMP3	YHR148w	186	9e-55	COG0522	pfam00163	Ribosomal_S4	Ribosomal protein S4/S9 N-terminal domain. This family includes small ribosomal subunit S9 from prokaryotes and S16 from metazoans. This domain is predicted to bind to ribosomal RNA. This domain is composed of four helices in the known structure. However the domain is discontinuous in sequence and the alignment for this family contains only the first three helices.	GO:0006364|rRNA processing;	GO:0034457|Mpp10 complex;GO:0005730|nucleolus;GO:0005634|nucleus;GO:0032040|small-subunit processome;	GO:0044822|poly(A) RNA binding;GO:0030515|snoRNA binding;GO:0030519|snoRNP binding;	K14560	IMP3; U3 small nucleolar ribonucleoprotein protein IMP3
ENSRNOG00000017463	8.10988	12.5639	13.6968	9.49617	10.7817	9.48145	13.1074	11.704	12.2217	13.4447	16.0318	12.5045	14.008	11.9838	10.9393	14.2396	9.95051	11.1975	Bloc1s3	protein_coding	chr1:80415686-80416273:-	gi|564296976|ref|XP_006223180.1|	581	1e-72	PREDICTED: biogenesis of lysosome-related organelles complex 1 subunit 3 [Rattus norvegicus]	gi|672013215|ref|XM_006223118.2|	588	0	PREDICTED: Rattus norvegicus biogenesis of lysosomal organelles complex-1, subunit 3 (Bloc1s3), mRNA	Q5U5M8	211	4e-67	Biogenesis of lysosome-related organelles complex 1 subunit 3	.	.	.	.	pfam05750	Rubella_Capsid	Rubella capsid protein. Rubella virus is an enveloped positive-strand RNA virus of the family Togaviridae. Virions are composed of three structural proteins: a capsid and two membrane-spanning glycoproteins, E2 and E1. During virus assembly, the capsid interacts with genomic RNA to form nucleocapsids. It has been discovered that capsid phosphorylation serves to negatively regulate binding of vira…	GO:0008089|anterograde axon cargo transport;GO:0048490|anterograde synaptic vesicle transport;GO:0007596|blood coagulation;GO:0048066|developmental pigmentation;GO:0016197|endosomal transport;GO:0035646|endosome to melanosome transport;GO:0001654|eye development;GO:0032438|melanosome organization;GO:0032402|melanosome transport;GO:0031175|neuron projection development;GO:0043473|pigmentation;GO:0…	GO:1904115|axon cytoplasm;GO:0031083|BLOC-1 complex;GO:0005737|cytoplasm;GO:0005829|cytosol;GO:0030133|transport vesicle;	GO:0008320|protein transmembrane transporter activity;	.	.
ENSRNOG00000017462	7.12505	5.22701	5.61247	4.80675	5.4089	5.00728	4.23442	4.16371	3.06304	5.57477	4.48612	4.63407	3.94121	4.4073	4.33324	3.51552	3.88657	4.30102	Spata5	protein_coding	chr2:124149872-124341131:+	gi|672042133|ref|XP_008759156.1|	4347	0	PREDICTED: spermatogenesis-associated protein 5 isoform X3 [Rattus norvegicus]	gi|157818794|ref|NM_001108549.1|	3070	0	Rattus norvegicus spermatogenesis associated 5 (Spata5), mRNA	Q3UMC0	1597	0	Spermatogenesis-associated protein 5	PAE0696	520	1e-169	COG0464	pfam00004	AAA	ATPase family associated with various cellular activities (AAA). AAA family proteins often perform chaperone-like functions that assist in the assembly, operation, or disassembly of protein complexes.	GO:0007420|brain development;GO:0030154|cell differentiation;GO:0007283|spermatogenesis;	GO:0005737|cytoplasm;GO:0005739|mitochondrion;	GO:0005524|ATP binding;	K14575	AFG2, DRG1, SPATA5; AAA family ATPase
ENSRNOG00000013689	11.0271	11.0695	9.81545	9.4723	9.93958	9.64845	8.70272	8.25177	8.05879	10.0024	8.54746	5.78559	10.5989	10.0181	9.78661	7.81981	8.57869	9.68123	Vps18	protein_coding	chr3:111097326-111108295:+	gi|157817523|ref|NP_001099969.1|	5032	0	vacuolar protein sorting-associated protein 18 homolog [Rattus norvegicus]	gi|197927321|ref|NM_001106499.2|	3774	0	Rattus norvegicus VPS18 CORVET/HOPS core subunit (Vps18), mRNA	Q8R307	1910	0	Vacuolar protein sorting-associated protein 18 homolog	.	.	.	.	pfam05131	Pep3_Vps18	Pep3/Vps18/deep orange family. This region is found in a number of protein identified as involved in golgi function and vacuolar sorting. The molecular function of this region is unknown. The members of this family contain a C-terminal ring finger domain.	GO:0006914|autophagy;GO:0007032|endosome organization;GO:0008333|endosome to lysosome transport;GO:0006886|intracellular protein transport;GO:0007040|lysosome organization;GO:0035542|regulation of SNARE complex assembly;GO:0006904|vesicle docking involved in exocytosis;GO:0046718|viral entry into host cell;	GO:0005884|actin filament;GO:0005776|autophagosome;GO:0030136|clathrin-coated vesicle;GO:0033263|CORVET complex;GO:0005769|early endosome;GO:0030897|HOPS complex;GO:0005770|late endosome;GO:0031902|late endosome membrane;GO:0005765|lysosomal membrane;GO:0005764|lysosome;	GO:0003779|actin binding;GO:0046872|metal ion binding;GO:0030674|protein binding, bridging;GO:0019905|syntaxin binding;	.	.
ENSRNOG00000060876	0	0	0	0	0	0.596107	0	0	0	0	0	0	0	0	0	0.309076	0.887396	0.303206	AC133383.1	lincRNA	chr1:162733303-162733778:+	.	.	.	.	gi|672038115|ref|XR_590393.1|	112	3e-50	PREDICTED: Rattus norvegicus uncharacterized LOC102550562 (LOC102550562), transcript variant X2, ncRNA	.	.	.	.	.	.	.	.	pfam06101	DUF946	Plant protein of unknown function (DUF946). This family consists of several hypothetical proteins from Arabidopsis thaliana and Oryza sativa. The function of this family is unknown.	.	.	.	.	.
ENSRNOG00000027711	21.0312	19.5011	20.4463	23.19	23.916	23.4529	26.9056	27.6352	23.2762	17.1323	18.621	12.7085	21.7976	21.5712	21.8281	20.9517	26.8082	25.1616	Usp32	protein_coding	chr10:72300173-72472675:-	gi|564373571|ref|XP_006247096.1|	8271	0	PREDICTED: ubiquitin carboxyl-terminal hydrolase 32 isoform X2 [Rattus norvegicus]	gi|564373570|ref|XM_006247034.1|	6726	0	PREDICTED: Rattus norvegicus ubiquitin specific peptidase 32 (Usp32), transcript variant X2, mRNA	Q8NFA0	2663	0	Ubiquitin carboxyl-terminal hydrolase 32	SPCC16A11.12c	195	5e-50	COG5560	pfam00443	UCH	Ubiquitin carboxyl-terminal hydrolase.	GO:0016579|protein deubiquitination;GO:0006511|ubiquitin-dependent protein catabolic process;	GO:0005737|cytoplasm;GO:0005794|Golgi apparatus;GO:0016020|membrane;	GO:0005509|calcium ion binding;GO:0004843|ubiquitin-specific protease activity;	K11837	USP6_32; ubiquitin carboxyl-terminal hydrolase 6/32 [EC:3.4.19.12]
ENSRNOG00000000459	1.38935	0.726765	0.984678	2.1687	2.17053	2.02363	1.15643	1.00614	2.73952	2.2727	3.81994	1.05815	2.13202	2.25169	1.90846	1.35526	1.2552	1.32952	Psmb9	protein_coding	chr20:3973420-3978845:-	gi|258614009|ref|NP_036840.2|	782	8e-101	proteasome subunit beta type-9 [Rattus norvegicus]	gi|258614008|ref|NM_012708.2|	913	0	Rattus norvegicus proteasome subunit beta 9 (Psmb9), mRNA	P28065	55.1	6e-08	Proteasome subunit beta type-9	.	.	.	.	pfam00227	Proteasome	Proteasome subunit. The proteasome is a multisubunit structure that degrades proteins. Protein degradation is an essential component of regulation because proteins can become misfolded, damaged, or unnecessary. Proteasomes and their homologues vary greatly in complexity: from HslV (heat shock locus v), which is encoded by 1 gene in bacteria, to the eukaryotic 20S proteasome, which is encoded by m…	GO:0031145|anaphase-promoting complex-dependent proteasomal ubiquitin-dependent protein catabolic process;GO:0002479|antigen processing and presentation of exogenous peptide antigen via MHC class I, TAP-dependent;GO:0038095|Fc-epsilon receptor signaling pathway;GO:0000165|MAPK cascade;GO:0090090|negative regulation of canonical Wnt signaling pathway;GO:0051436|negative regulation of ubiquitin-pro…	GO:0005737|cytoplasm;GO:0005829|cytosol;GO:0070062|extracellular exosome;GO:0005654|nucleoplasm;GO:0000502|proteasome complex;GO:0005839|proteasome core complex;GO:1990111|spermatoproteasome complex;	GO:0004298|threonine-type endopeptidase activity;	K02741	PSMB9, LMP2; 20S proteasome subunit beta 9 [EC:3.4.25.1]
ENSRNOG00000042682	13.5015	12.54	13.2669	11.8743	12.7237	11.0213	7.98248	7.9984	8.73919	12.7062	13.4561	11.9499	13.7875	12.8357	12.2895	9.72751	10.344	8.50208	Grpel2	protein_coding	chr18:57036877-57050408:-	gi|157824222|ref|NP_001102983.1|	1179	3e-150	actin filament-associated protein 1-like 1 [Rattus norvegicus]	gi|157824221|ref|NM_001109513.1|	2028	0	Rattus norvegicus GrpE-like 2, mitochondrial (Grpel2), mRNA	O88396	442	1e-145	GrpE protein homolog 2, mitochondrial	CC0154	99.4	5e-22	COG0576	pfam01025	GrpE	GrpE.	GO:0006457|protein folding;GO:0030150|protein import into mitochondrial matrix;	GO:0005743|mitochondrial inner membrane;GO:0005759|mitochondrial matrix;GO:0005739|mitochondrion;GO:0001405|presequence translocase-associated import motor;	GO:0000774|adenyl-nucleotide exchange factor activity;GO:0051082|unfolded protein binding;	K03687	GRPE; molecular chaperone GrpE
ENSRNOG00000000454	1.30006	1.20467	0.971536	0.476861	0.952367	0.768699	0.184315	0.454841	0.366207	1.2678	0.670431	2.96505	0.736247	0.329326	0.13754	0.144932	0.208059	0.319903	RT1-DOb	protein_coding	chr20:4020317-4026346:+	gi|57012350|ref|NP_001008846.1|	1448	0	RT1 class II, DO beta [Rattus norvegicus]	gi|74212805|dbj|AK155650.1|	827	0	Mus musculus B6-derived CD11 +ve dendritic cells cDNA, RIKEN full-length enriched library, clone:F730107I20 product:histocompatibility 2, O region beta locus, full insert sequence	P13765	45.1	4e-29	HLA class II histocompatibility antigen, DO beta chain	.	.	.	.	pfam00969	MHC_II_beta	Class II histocompatibility antigen, beta domain.	GO:0019886|antigen processing and presentation of exogenous peptide antigen via MHC class II;GO:0006955|immune response;GO:0002587|negative regulation of antigen processing and presentation of peptide antigen via MHC class II;	GO:0010008|endosome membrane;GO:0016021|integral component of membrane;GO:0005765|lysosomal membrane;GO:0005764|lysosome;GO:0042613|MHC class II protein complex;	GO:0023026|MHC class II protein complex binding;GO:0032395|MHC class II receptor activity;	K06752	MHC2; major histocompatibility complex, class II
ENSRNOG00000000455	0.0280804	0	0	0.0277305	0.0533309	0.0264145	0.0278676	0	0.0276844	0.0273836	0.0281572	0	0.0278293	0.055325	0.0259942	0.0547826	0.0524293	0.0268711	Tap2	protein_coding	chr20:3995544-4009587:+	gi|158262055|ref|NP_114445.2|	3040	0	antigen peptide transporter 2 precursor [Rattus norvegicus]	gi|672085861|ref|XM_008772777.1|	2426	0	PREDICTED: Rattus norvegicus antigen peptide transporter 2 (LOC103689996), mRNA	P36372	1127	0	Antigen peptide transporter 2	.	.	.	.	pfam00664	ABC_membrane	ABC transporter transmembrane region. This family represents a unit of six transmembrane helices. Many members of the ABC transporter family (pfam00005) have two such regions.	GO:0002250|adaptive immune response;GO:0019885|antigen processing and presentation of endogenous peptide antigen via MHC class I;GO:0002485|antigen processing and presentation of endogenous peptide antigen via MHC class I via ER pathway, TAP-dependent;GO:0002489|antigen processing and presentation of endogenous peptide antigen via MHC class Ib via ER pathway, TAP-dependent;GO:0002481|antigen proc…	GO:0043231|intracellular membrane-bounded organelle;GO:0042824|MHC class I peptide loading complex;GO:0042825|TAP complex;	GO:0043531|ADP binding;GO:0005524|ATP binding;GO:0042288|MHC class I protein binding;GO:0000166|nucleotide binding;GO:0015433|peptide antigen-transporting ATPase activity;GO:0015197|peptide transporter activity;GO:0046982|protein heterodimerization activity;GO:0042803|protein homodimerization activity;GO:0046978|TAP1 binding;GO:0046979|TAP2 binding;GO:0046980|tapasin binding;	K05654	ABCB3, TAP2; ATP-binding cassette, subfamily B (MDR/TAP), member 3
ENSRNOG00000000456	0.230814	0.401022	0.41397	1.53044	1.18985	1.0856	0.981705	0.572001	1.43037	0.73957	1.38867	0.111215	1.01303	0.84455	1.00728	1.12575	1.01582	0.820387	Psmb8	protein_coding	chr20:3990613-3993769:+	gi|258614012|ref|NP_542945.2|	1480	0	proteasome subunit beta type-8 [Rattus norvegicus]	gi|79152298|gb|BC107946.1|	2064	0	Rattus norvegicus proteasome (prosome, macropain) subunit, beta type 8 (large multifunctional peptidase 7), mRNA (cDNA clone IMAGE:7387376), with apparent retained intron	P28064	287	2e-89	Proteasome subunit beta type-8	.	.	.	.	pfam00227	Proteasome	Proteasome subunit. The proteasome is a multisubunit structure that degrades proteins. Protein degradation is an essential component of regulation because proteins can become misfolded, damaged, or unnecessary. Proteasomes and their homologues vary greatly in complexity: from HslV (heat shock locus v), which is encoded by 1 gene in bacteria, to the eukaryotic 20S proteasome, which is encoded by m…	GO:0045444|fat cell differentiation;GO:0002376|immune system process;GO:0051603|proteolysis involved in cellular protein catabolic process;	GO:0005737|cytoplasm;GO:0005634|nucleus;GO:0005839|proteasome core complex;GO:1990111|spermatoproteasome complex;	GO:0004298|threonine-type endopeptidase activity;	K02740	PSMB8, LMP7; 20S proteasome subunit beta 8 [EC:3.4.25.1]
ENSRNOG00000000457	1.07034	1.35181	1.36101	2.04896	2.34555	1.95172	1.24199	1.36106	1.41241	3.17952	4.29308	1.77729	2.17049	2.12505	1.8597	1.30108	1.4604	1.10303	Tap1	protein_coding	chr20:3979035-3989669:+	gi|56717|emb|CAA40742.1|	3336	0	mtp1 [Rattus norvegicus]	gi|74355727|gb|BC101854.1|	2887	0	Rattus norvegicus transporter 1, ATP-binding cassette, sub-family B (MDR/TAP), mRNA (cDNA clone MGC:124549 IMAGE:7933924), complete cds	P36370	197	5e-55	Antigen peptide transporter 1	.	.	.	.	pfam00664	ABC_membrane	ABC transporter transmembrane region. This family represents a unit of six transmembrane helices. Many members of the ABC transporter family (pfam00005) have two such regions.	GO:0002250|adaptive immune response;GO:0002485|antigen processing and presentation of endogenous peptide antigen via MHC class I via ER pathway, TAP-dependent;GO:0002489|antigen processing and presentation of endogenous peptide antigen via MHC class Ib via ER pathway, TAP-dependent;GO:0002481|antigen processing and presentation of exogenous protein antigen via MHC class Ib, TAP-dependent;GO:00469…	GO:0043231|intracellular membrane-bounded organelle;GO:0042825|TAP complex;	GO:0043531|ADP binding;GO:0005524|ATP binding;GO:0016887|ATPase activity;GO:0042288|MHC class I protein binding;GO:0000166|nucleotide binding;GO:0015433|peptide antigen-transporting ATPase activity;GO:0015197|peptide transporter activity;GO:0046982|protein heterodimerization activity;GO:0042803|protein homodimerization activity;GO:0046978|TAP1 binding;GO:0046979|TAP2 binding;GO:0046980|tapasin bi…	.	.
ENSRNOG00000000451	0.250268	0.152188	0.104735	0.494299	0.760504	0.235421	0.397395	0.817221	3.60239	0.0976233	0.150572	0.11255	0.793697	0.295853	0.509686	0.390603	0.280368	0.574776	RT1-Ba	protein_coding	chr20:4066132-4070721:-	gi|57012346|ref|NP_001008831.1|	1262	7e-172	rano class II histocompatibility antigen, B alpha chain precursor [Rattus norvegicus]	gi|258645129|ref|NM_001008831.3|	1114	0	Rattus norvegicus RT1 class II, locus Ba (RT1-Ba), mRNA	P20037	324	1e-109	Rano class II histocompatibility antigen, B alpha chain	.	.	.	.	pfam00993	MHC_II_alpha	Class II histocompatibility antigen, alpha domain.	GO:0002504|antigen processing and presentation of peptide or polysaccharide antigen via MHC class II;GO:0071385|cellular response to glucocorticoid stimulus;GO:0006955|immune response;GO:0042130|negative regulation of T cell proliferation;	GO:0016021|integral component of membrane;GO:0042613|MHC class II protein complex;	GO:0046982|protein heterodimerization activity;	.	.
ENSRNOG00000062057	0	0	0.326935	0	0	0	0	0	0	0	0	0	0	0	0.289275	0	0	0	Rn60_10_0615.3	processed_pseudogene	chr10:61425934-61426151:+	gi|83715998|ref|NP_031533.2|	136	3e-13	ATP synthase subunit e, mitochondrial [Mus musculus]	gi|692110362|ref|NG_001348.3|	175	3e-85	Mus musculus ATP synthase, H+ transporting, mitochondrial F1F0 complex, subunit E, pseudogene 1 (Atp5k-ps1) on chromosome 8	Q06185	42	1e-14	ATP synthase subunit e, mitochondrial	.	.	.	.	pfam05680	ATP-synt_E	ATP synthase E chain. This family consists of several ATP synthase E chain sequences which are components of the CF(0) subunit.	GO:0015986|ATP synthesis coupled proton transport;	GO:0005753|mitochondrial proton-transporting ATP synthase complex;GO:0000276|mitochondrial proton-transporting ATP synthase complex, coupling factor F(o);GO:0005739|mitochondrion;	GO:0016887|ATPase activity;GO:0015078|hydrogen ion transmembrane transporter activity;	K02129	ATPeF0E, ATP5I; F-type H+-transporting ATPase subunit e
ENSRNOG00000010830	483.092	368.923	435.974	532.561	497.314	501.873	438.605	469.522	541.62	398.132	431.938	412.4	517.449	495.62	541.551	564.115	484.37	500.036	Slc25a4	protein_coding	chr16:49266903-49270698:+	gi|38014819|gb|AAH60533.1|	1500	0	Solute carrier family 25 (mitochondrial carrier; adenine nucleotide translocator), member 4 [Rattus norvegicus]	gi|298912229|emb|FQ213027.1|	1283	0	Rattus norvegicus TL0AAA50YC07 mRNA sequence	Q05962	579	0	ADP/ATP translocase 1	.	.	.	.	pfam00153	Mito_carr	Mitochondrial carrier protein.	GO:0007568|aging;GO:0007507|heart development;GO:0001889|liver development;GO:0010667|negative regulation of cardiac muscle cell apoptotic process;GO:1902109|negative regulation of mitochondrial membrane permeability involved in apoptotic process;GO:0061051|positive regulation of cell growth involved in cardiac muscle cell development;GO:2000277|positive regulation of oxidative phosphorylation un…	GO:0016021|integral component of membrane;GO:0005743|mitochondrial inner membrane;GO:0005741|mitochondrial outer membrane;GO:0005739|mitochondrion;	GO:0019899|enzyme binding;GO:0003735|structural constituent of ribosome;GO:0005215|transporter activity;	K05863	SLC25A4S, ANT; solute carrier family 25 (mitochondrial adenine nucleotide translocator), member 4/5/6/31
ENSRNOG00000042687	0.312133	0.0790867	0	0.0770608	0	0.220211	0	0	0	0.228291	0	0.175464	0	0	0	0	0	0	Otud6a	protein_coding	chrX:70256737-70257609:+	gi|27706912|ref|XP_228584.1|	1466	0	PREDICTED: OTU domain-containing protein 6A [Rattus norvegicus]	gi|672032398|ref|XM_001069450.3|	873	0	PREDICTED: Rattus norvegicus OTU deubiquitinase 6A (Otud6a), mRNA	Q6IE21	537	0	OTU domain-containing protein 6A	SPAC1952.03	119	4e-30	COG5539	pfam02338	OTU	OTU-like cysteine protease. This family is comprised of a group of predicted cysteine proteases, homologous to the Ovarian tumor (OTU) gene in Drosophila. Members include proteins from eukaryotes, viruses and pathogenic bacterium. The conserved cysteine and histidine, and possibly the aspartate, represent the catalytic residues in this putative group of proteases.	GO:0035871|protein K11-linked deubiquitination;GO:1990167|protein K27-linked deubiquitination;GO:0035523|protein K29-linked deubiquitination;GO:1990168|protein K33-linked deubiquitination;	.	GO:0004843|ubiquitin-specific protease activity;	K18342	OTUD6; OTU domain-containing protein 6 [EC:3.4.19.12]
ENSRNOG00000060301	0	0	0	0	0	0	0	0	0	0	0	0	0	1.25438	0	0	0	0	U6	snRNA	chr3:46265905-46266011:-	gi|537152882|gb|ERE72362.1|	171	6e-14	membralin-like protein [Cricetulus griseus]	gi|937346670|ref|NG_043067.1|	96	1e-41	Homo sapiens RNA, U6 small nuclear 33, pseudogene (RNU6-33P) on chromosome 4	.	.	.	.	.	.	.	.	pfam08538	DUF1749	Protein of unknown function (DUF1749). This is a plant and fungal family of unknown function. This family contains many hypothetical proteins.	.	.	.	.	.
ENSRNOG00000017087	2.44233	3.52191	2.89821	3.02701	3.09754	3.19174	4.73377	4.68339	5.63995	3.67649	5.16101	3.90691	2.81037	3.26181	2.74645	4.57293	4.26937	5.11349	Man1c1	protein_coding	chr5:152774855-152920343:-	gi|157822577|ref|NP_001102157.1|	3073	0	mannosyl-oligosaccharide 1,2-alpha-mannosidase IC [Rattus norvegicus]	gi|157822576|ref|NM_001108687.1|	3767	0	Rattus norvegicus mannosidase, alpha, class 1C, member 1 (Man1c1), mRNA	Q9NR34	1056	0	Mannosyl-oligosaccharide 1,2-alpha-mannosidase IC	.	.	.	.	pfam01532	Glyco_hydro_47	Glycosyl hydrolase family 47. Members of this family are alpha-mannosidases that catalyse the hydrolysis of the terminal 1,2-linked alpha-D-mannose residues in the oligo-mannose oligosaccharide Man(9)(GlcNAc)(2).	GO:1904381|Golgi apparatus mannose trimming;GO:0006491|N-glycan processing;GO:0006487|protein N-linked glycosylation;	GO:0005783|endoplasmic reticulum;GO:0070062|extracellular exosome;GO:0000139|Golgi membrane;GO:0030173|integral component of Golgi membrane;	GO:0005509|calcium ion binding;GO:0004571|mannosyl-oligosaccharide 1,2-alpha-mannosidase activity;	K01230	MAN1; mannosyl-oligosaccharide alpha-1,2-mannosidase [EC:3.2.1.113]
ENSRNOG00000023412	1.59386	2.45299	1.60578	2.21527	2.69076	2.49885	2.98782	3.07215	1.86239	2.47539	1.47984	2.25656	1.4626	2.03538	2.89626	2.18817	2.86571	2.31608	Tmem241	protein_coding	chr18:3445662-3555711:-	gi|564320335|ref|XP_003753072.2|	1520	0	PREDICTED: transmembrane protein 241 [Rattus norvegicus]	gi|672082832|ref|XM_001057715.5|	1154	0	PREDICTED: Rattus norvegicus transmembrane protein 241 (Tmem241), mRNA	Q3UME2	522	0	Transmembrane protein 241	YGL225w	64.3	1e-10	COG5070	pfam08449	UAA	UAA transporter family. This family includes transporters with a specificity for UDP-N-acetylglucosamine.	.	GO:0016021|integral component of membrane;	.	.	.
ENSRNOG00000023411	2.44771	4.03496	2.86939	4.25196	3.89263	3.57858	3.2779	2.34726	2.41319	3.82491	3.81469	3.44822	4.61783	4.79352	5.18692	2.93421	3.77175	3.83798	Vsig10l	protein_coding	chr1:98459834-98467262:-	gi|109458652|ref|XP_218633.4|	3521	0	PREDICTED: V-set and immunoglobulin domain-containing protein 10-like [Rattus norvegicus]	gi|672036636|ref|XM_218633.8|	2271	0	PREDICTED: Rattus norvegicus V-set and immunoglobulin domain containing 10 like (Vsig10l), mRNA	D3YZF7	1249	0	V-set and immunoglobulin domain-containing protein 10-like	.	.	.	.	pfam13895	Ig_2	Immunoglobulin domain. This domain contains immunoglobulin-like domains.	.	GO:0016021|integral component of membrane;	.	.	.
ENSRNOG00000023410	0	0	0.0442408	0.626388	1.40544	0.835327	0.461623	0.172601	0.541968	2.02061	2.2049	0	0.502896	0.708167	0.117434	0.247491	0.157906	0.040465	Apol9a	protein_coding	chr7:118927008-118933812:-	gi|68163567|ref|NP_001020237.1|	1533	0	apolipoprotein L 9a [Rattus norvegicus]	gi|68163566|ref|NM_001025066.1|	1568	0	Rattus norvegicus apolipoprotein L 9a (Apol9a), mRNA	O95236	162	1e-42	Apolipoprotein L3	.	.	.	.	pfam05461	ApoL	Apolipoprotein L. Apo L belongs to the high density lipoprotein family that plays a central role in cholesterol transport. The cholesterol content of membranes is important in cellular processes such as modulating gene transcription and signal transduction both in the adult brain and during neurodevelopment. There are six apo L genes located in close proximity to each other on chromosome 22q12 in…	GO:0006954|inflammatory response;GO:0042157|lipoprotein metabolic process;GO:0043123|positive regulation of I-kappaB kinase/NF-kappaB signaling;	GO:0005737|cytoplasm;GO:0005576|extracellular region;GO:0016020|membrane;	GO:0008289|lipid binding;GO:0005319|lipid transporter activity;GO:0004871|signal transducer activity;	K14480	APOL; apolipoprotein L
ENSRNOG00000060048	0.56944	10.449	47.7236	0.0591941	44.0851	28.559	19.0358	5.47434	17.906	24.1706	49.1059	26.8554	30.7421	45.0544	38.3699	22.5695	0	0	Eif2s3y	protein_coding	chrY:914045-933699:+	gi|264681501|ref|NP_001161138.1|	2479	0	eukaryotic translation initiation factor 2 subunit 3, Y-linked [Rattus norvegicus]	gi|264681500|ref|NM_001167666.1|	1732	0	Rattus norvegicus eukaryotic translation initiation factor 2, subunit 3, structural gene Y-linked (Eif2s3y), mRNA	C9WPN6	959	0	Eukaryotic translation initiation factor 2 subunit 3, Y-linked	SPBC17G9.09	706	0	COG5257	pfam09173	eIF2_C	Initiation factor eIF2 gamma, C terminal. Members of this family, which are found in the initiation factors eIF2 and EF-Tu, adopt a structure consisting of a beta barrel with Greek key topology. They are required for formation of the ternary complex with GTP and initiator tRNA.	.	.	GO:0005525|GTP binding;GO:0003924|GTPase activity;GO:0003743|translation initiation factor activity;	K03242	EIF2S3; translation initiation factor 2 subunit 3
ENSRNOG00000051171	0.101185	0	0	0	0.0480434	0	0.0251046	0.103253	0.174577	0	0	0	0.0501402	0.0249199	0.023417	0.0246756	0.0944623	0	G6pc	protein_coding	chr10:89285855-89296213:+	gi|145207998|ref|NP_037230.2|	1679	0	glucose-6-phosphatase [Rattus norvegicus]	gi|145207997|ref|NM_013098.2|	2269	0	Rattus norvegicus glucose-6-phosphatase, catalytic subunit (G6pc), mRNA	P43428	234	3e-74	Glucose-6-phosphatase	.	.	.	.	pfam01569	PAP2	PAP2 superfamily. This family includes the enzyme type 2 phosphatidic acid phosphatase (PAP2), Glucose-6-phosphatase EC:3.1.3.9, Phosphatidylglycerophosphatase B EC:3.1.3.27 and bacterial acid phosphatase EC:3.1.3.2. The family also includes a variety of haloperoxidases that function by oxidizing halides in the presence of hydrogen peroxide to form the corresponding hypohalous acids.	GO:0042632|cholesterol homeostasis;GO:0006094|gluconeogenesis;GO:0051156|glucose 6-phosphate metabolic process;GO:0042593|glucose homeostasis;GO:0015760|glucose-6-phosphate transport;GO:0005980|glycogen catabolic process;GO:0055088|lipid homeostasis;GO:0035264|multicellular organism growth;GO:0006796|phosphate-containing compound metabolic process;GO:0046838|phosphorylated carbohydrate dephosphor…	GO:0030176|integral component of endoplasmic reticulum membrane;GO:0043231|intracellular membrane-bounded organelle;	GO:0004346|glucose-6-phosphatase activity;GO:0042301|phosphate ion binding;GO:0016773|phosphotransferase activity, alcohol group as acceptor;	K01084	G6PC; glucose-6-phosphatase [EC:3.1.3.9]
ENSRNOG00000002917	0.213552	0.216435	0.414928	0.753181	0.695284	0.602648	2.24044	3.20646	1.59409	0.238003	0.183545	0.274394	1.02798	0.450801	0.31065	0.446382	0.512647	0.963387	Sec14l5	protein_coding	chr10:10591251-10629735:-	gi|564370548|ref|XP_006245845.1|	3614	0	PREDICTED: SEC14-like protein 5 isoform X1 [Rattus norvegicus]	gi|208973271|ref|NM_001135710.1|	2230	0	Rattus norvegicus SEC14-like lipid binding 5 (Sec14l5), mRNA	O43304	1242	0	SEC14-like protein 5	.	.	.	.	pfam04707	PRELI	PRELI-like family. This family includes a conserved region found in the PRELI protein and yeast YLR168C gene MSF1 product. The function of this protein is unknown, though it is thought to be involved in intra-mitochondrial protein sorting. This region is also found in a number of other eukaryotic proteins.	.	GO:0016021|integral component of membrane;GO:0005622|intracellular;	GO:0005215|transporter activity;	.	.
ENSRNOG00000002916	1.6743	1.80296	1.86117	7.95715	9.48991	10.3357	9.29463	14.3088	11.8643	1.07149	2.57079	0.58825	5.65208	6.80371	7.55582	16.2811	15.8748	14.5699	Car4	protein_coding	chr10:72272248-72281067:+	gi|149053720|gb|EDM05537.1|	1532	0	carbonic anhydrase 4 [Rattus norvegicus]	gi|403048745|ref|NM_019174.3|	1264	0	Rattus norvegicus carbonic anhydrase 4 (Car4), mRNA	P48284	585	0	Carbonic anhydrase 4	BH0360	103	2e-24	COG3338	pfam00194	Carb_anhydrase	Eukaryotic-type carbonic anhydrase.	GO:0048513|organ development;GO:0006730|one-carbon metabolic process;GO:0042493|response to drug;GO:0048545|response to steroid hormone;	GO:0031225|anchored component of membrane;GO:0016324|apical plasma membrane;GO:0042383|sarcolemma;GO:0016529|sarcoplasmic reticulum;	GO:0004089|carbonate dehydratase activity;GO:0008270|zinc ion binding;	K18246	CA4; carbonic anhydrase 4 [EC:4.2.1.1]
ENSRNOG00000002915	7.91786	10.343	9.08157	7.0952	7.93662	8.79983	6.78105	6.52357	9.33854	9.0655	10.4978	7.6821	8.74802	9.30228	7.68255	8.72478	6.48834	6.42631	Trim11	protein_coding	chr10:45322248-45335030:+	gi|564372309|ref|XP_006246567.1|	2152	0	PREDICTED: E3 ubiquitin-protein ligase TRIM11 isoform X1 [Rattus norvegicus]	gi|672067938|ref|XM_006246505.2|	2323	0	PREDICTED: Rattus norvegicus tripartite motif-containing 11 (Trim11), transcript variant X1, mRNA	B1H278	833	0	E3 ubiquitin-protein ligase TRIM11	.	.	.	.	pfam13765	PRY	SPRY-associated domain. SPRY and PRY domains occur on PYRIN proteins. Their function is not known.	GO:0051607|defense response to virus;GO:0045087|innate immune response;GO:0050768|negative regulation of neurogenesis;GO:0045892|negative regulation of transcription, DNA-templated;GO:0046597|negative regulation of viral entry into host cell;GO:1902187|negative regulation of viral release from host cell;GO:0032897|negative regulation of viral transcription;GO:0046598|positive regulation of viral …	GO:0005737|cytoplasm;GO:0005634|nucleus;	GO:0016874|ligase activity;GO:0061630|ubiquitin protein ligase activity;GO:0008270|zinc ion binding;	.	.
ENSRNOG00000002914	36.9436	43.1517	39.3023	29.9823	23.2637	34.3206	18.9819	20.8879	18.4696	48.004	37.1433	48.7894	29.6022	33.0384	30.3183	22.7149	21.5556	17.2375	Trmt1	protein_coding	chr19:25803262-25813467:+	gi|672084362|ref|XP_008770587.1|	3442	0	PREDICTED: tRNA (guanine(26)-N(2))-dimethyltransferase isoform X1 [Rattus norvegicus]	gi|672084363|ref|XM_006255236.2|	2071	0	PREDICTED: Rattus norvegicus tRNA methyltransferase 1 homolog (S. cerevisiae) (Trmt1), transcript variant X2, mRNA	Q3TX08	1275	0	tRNA (guanine(26)-N(2))-dimethyltransferase	SPBC25D12.05	430	2e-141	COG1867	pfam02005	TRM	N2,N2-dimethylguanosine tRNA methyltransferase. This enzyme EC:2.1.1.32 used S-AdoMet to methylate tRNA. The TRM1 gene of Saccharomyces cerevisiae is necessary for the N2,N2-dimethylguanosine modification of both mitochondrial and cytoplasmic tRNAs. The enzyme is found in both eukaryotes and archaebacteria	GO:0002940|tRNA N2-guanine methylation;	GO:0005739|mitochondrion;GO:0005634|nucleus;	GO:0046872|metal ion binding;GO:0044822|poly(A) RNA binding;GO:0004809|tRNA (guanine-N2-)-methyltransferase activity;GO:0000049|tRNA binding;	K00555	TRMT1, trm1; tRNA (guanine26-N2/guanine27-N2)-dimethyltransferase [EC:2.1.1.215 2.1.1.216]
ENSRNOG00000002912	8.56617	10.0821	9.13219	8.33101	7.40906	8.04268	5.00074	4.61111	5.11209	11.5397	9.89355	11.1477	7.61967	8.88705	7.08714	6.64355	7.11688	6.1285	Parn	protein_coding	chr10:1308414-1461269:-	gi|393716306|ref|NP_001257344.1|	3096	0	poly(A)-specific ribonuclease PARN [Rattus norvegicus]	gi|393716305|ref|NM_001270415.1|	1765	0	Rattus norvegicus poly(A)-specific ribonuclease (Parn), mRNA	Q8VDG3	1138	0	Poly(A)-specific ribonuclease PARN	.	.	.	.	pfam08675	RNA_bind	RNA binding domain. This domain corresponds to the RNA binding domain of Poly(A)-specific ribonuclease (PARN).	GO:0000184|nuclear-transcribed mRNA catabolic process, nonsense-mediated decay;GO:0000289|nuclear-transcribed mRNA poly(A) tail shortening;	GO:0005737|cytoplasm;GO:0005730|nucleolus;	GO:0043169|cation binding;GO:0046872|metal ion binding;GO:0000166|nucleotide binding;GO:0044822|poly(A) RNA binding;GO:0004535|poly(A)-specific ribonuclease activity;GO:0019901|protein kinase binding;	K01148	PARN; poly(A)-specific ribonuclease [EC:3.1.13.4]
ENSRNOG00000002911	0	0	0.068895	0.422699	0.187599	0.216806	2.84282	2.31828	3.27859	0.160543	0.0990471	0	0.619992	0.129742	0.152397	2.98694	1.59837	3.02473	Alb	protein_coding	chr14:19176277-19191863:-	gi|158138568|ref|NP_599153.2|	3237	0	serum albumin precursor [Rattus norvegicus]	gi|158138567|ref|NM_134326.2|	1999	0	Rattus norvegicus albumin (Alb), mRNA	P02770	1249	0	Serum albumin	.	.	.	.	pfam00273	Serum_albumin	Serum albumin family.	GO:0009267|cellular response to starvation;GO:0019836|hemolysis by symbiont of host erythrocytes;GO:0051659|maintenance of mitochondrion location;GO:0043066|negative regulation of apoptotic process;GO:0046010|positive regulation of circadian sleep/wake cycle, non-REM sleep;GO:0046689|response to mercury ion;GO:0007584|response to nutrient;GO:0010033|response to organic substance;GO:0070541|respon…	GO:0005604|basement membrane;GO:0005615|extracellular space;GO:0043234|protein complex;	GO:0003677|DNA binding;GO:0008144|drug binding;GO:0019899|enzyme binding;GO:0005504|fatty acid binding;GO:0030170|pyridoxal phosphate binding;GO:0015643|toxic substance binding;GO:0008270|zinc ion binding;	K16141	ALB; serum albumin
ENSRNOG00000047890	0.387062	0.305113	0.17998	0.212355	0.16336	0.283189	0.298767	0.263314	0.127201	0.209699	0.431247	0.386819	0.170489	0.254202	0.278683	0.0419516	0.0802989	0.123464	LOC100911585	protein_coding	chr9:20241062-20251319:+	gi|206725437|ref|NP_001013183.2|	1413	0	leucine-rich repeat-containing protein 23 [Rattus norvegicus]	gi|672051035|ref|XM_006237355.2|	1528	0	PREDICTED: Rattus norvegicus leucine rich repeat containing 23 (Lrrc23), transcript variant X1, mRNA	O35125	520	0	Leucine-rich repeat-containing protein 23	CAC3274_2	81.6	7e-16	COG4886	pfam13855	LRR_8	Leucine rich repeat.	GO:0006355|regulation of transcription, DNA-templated;GO:0006351|transcription, DNA-templated;	GO:0005634|nucleus;	GO:0003677|DNA binding;GO:0046872|metal ion binding;	.	.
ENSRNOG00000006241	43.821	37.8359	42.8443	31.2499	31.0318	30.8613	24.2204	25.247	21.232	43.9187	39.7932	44.3555	36.6138	34.3314	33.3619	24.7143	30.0968	27.8569	2021-03-07	protein_coding	chr3:46286712-46324057:+	gi|58865744|ref|NP_001012087.1|	2974	0	E3 ubiquitin-protein ligase MARCH7 [Rattus norvegicus]	gi|58865743|ref|NM_001012087.1|	2384	0	Rattus norvegicus membrane associated ring-CH-type finger 7 (March7), mRNA	Q5XI50	1149	0	E3 ubiquitin-protein ligase MARCH7	SPBC14F5.07	61.2	1e-08	COG5183	pfam12906	RINGv	RING-variant domain.	GO:0042130|negative regulation of T cell proliferation;GO:0016567|protein ubiquitination;GO:0002643|regulation of tolerance induction;	.	GO:0016874|ligase activity;GO:0008270|zinc ion binding;	K10662	MARCH7, AXOT; E3 ubiquitin-protein ligase MARCH7 [EC:2.3.2.27]
ENSRNOG00000002919	42.6862	39.453	46.9371	152.906	101.815	101.19	151.187	207.045	215.099	33.2617	33.1565	29.3516	87.5596	84.6152	93.4648	89.7029	90.0707	94.6766	Gfap	protein_coding	chr10:90990762-90999506:-	gi|158186732|ref|NP_058705.2|	2177	0	glial fibrillary acidic protein [Rattus norvegicus]	gi|158186731|ref|NM_017009.2|	2688	0	Rattus norvegicus glial fibrillary acidic protein (Gfap), mRNA	P47819	821	0	Glial fibrillary acidic protein	.	.	.	.	pfam00038	Filament	Intermediate filament protein.	GO:0014002|astrocyte development;GO:0060020|Bergmann glial cell differentiation;GO:0030198|extracellular matrix organization;GO:0045109|intermediate filament organization;GO:0060291|long-term synaptic potentiation;GO:0010977|negative regulation of neuron projection development;GO:0031102|neuron projection regeneration;GO:0060252|positive regulation of glial cell proliferation;GO:0010625|positive …	GO:0097450|astrocyte end-foot;GO:0097449|astrocyte projection;GO:0044297|cell body;GO:0098574|cytoplasmic side of lysosomal membrane;GO:0005882|intermediate filament;GO:0043209|myelin sheath;	GO:0001948|glycoprotein binding;GO:0005178|integrin binding;GO:0019900|kinase binding;GO:0005200|structural constituent of cytoskeleton;	K05640	GFAP; glial fibrillary acidic protein
ENSRNOG00000002918	0.462792	0.140712	0.193674	0.776943	0.175789	0.435337	0.413357	0.188899	0.593146	0.451309	0.510465	0.260157	0.504519	0.547086	0.38557	0.225718	0.345634	0.132858	FAM187A	protein_coding	chr10:90988732-90990203:+	gi|62078457|ref|NP_001013883.1|	2188	0	Ig-like V-type domain-containing protein FAM187A precursor [Rattus norvegicus]	gi|62078456|ref|NM_001013861.1|	1472	0	Rattus norvegicus family with sequence similarity 187, member A (FAM187A), mRNA	Q6AXV7	849	0	Ig-like V-type domain-containing protein FAM187A	.	.	.	.	pfam07686	V-set	Immunoglobulin V-set domain. This domain is found in antibodies as well as neural protein P0 and CTL4 amongst others.	.	GO:0016021|integral component of membrane;	.	.	.
ENSRNOG00000009949	6.48602	7.02694	7.03359	5.28786	5.32215	4.60377	1.5929	1.98691	1.62134	8.23672	6.04205	4.45223	5.67179	5.21011	5.79713	2.64368	3.32845	2.54311	Pcdh18	protein_coding	chr2:138819960-138833933:-	gi|564336371|ref|XP_006232384.1|	5879	0	PREDICTED: protocadherin-18 isoform X1 [Rattus norvegicus]	gi|672042330|ref|XM_006232322.2|	5175	0	PREDICTED: Rattus norvegicus protocadherin 18 (Pcdh18), transcript variant X1, mRNA	Q8VHR0	2223	0	Protocadherin 18	.	.	.	.	pfam00028	Cadherin	Cadherin domain.	GO:0007420|brain development;GO:0016339|calcium-dependent cell-cell adhesion via plasma membrane cell adhesion molecules;GO:0007156|homophilic cell adhesion via plasma membrane adhesion molecules;	GO:0005887|integral component of plasma membrane;	GO:0005509|calcium ion binding;	K16499	PCDHD2; protocadherin delta 2
[truncated: 23,558 more rows]

## Sheet: DEGs of 3 time points
name	C1a	C1b	C1c	C7a	C7b	C7c	C21a	C21b	C21c	D1a	D1b	D1c	D7a	D7b	D7c	D21a	D21b	D21c	Biotype	Position	NR:Seq-id	NR:Score	NR:Evalue	NR:Description	NT:Seq-id	NT:Score	NT:Evalue	NT:Description	Uniprot:UniProtKB-AC	Uniprot:Score	Uniprot:Evalue	Uniprot:Description	COG:gene	COG:Score	COG:Eval	COG:num	Pfam:pfam_ID	Pfam:pfam_Name	Pfam:pfam_Description	GO:biological_process	GO:cellular_component	GO:molecular_function	KEGG:KO	KEGG:Description
[truncated: 9 more rows]
